# Supplementary material for: Pathogen and Hemocyte Dynamics in Three Apiaries Across a Bee Season
Source: Transbound Emerg Dis. 2025 Dec 19;2025:5065424. doi: 10.1155/tbed/5065424 (PMC12717445; doi:10.1155/tbed/5065424)
Supplement: Supplementary file 1 — Supporting Information 1 File 1: This supporting file includes the detailed hemocyte counts, cytospin remarks, and sampling dates. [file TBED-2025-5065424-s001.xlsx]

## Sheet: THCA
Apiary	Date	Month	Hive	Age	Total Hemocyte Count	Remark based on cytospin evaluation
A	20230404	Apr1	kast 01	One-Day-Old bee
A	20230404	Apr1	kast 01	One-Day-Old bee
A	20230404	Apr1	kast 01	One-Day-Old bee
A	20230404	Apr1	kast 01	Forager	9036.78
A	20230404	Apr1	kast 01	Forager	8827.53
A	20230404	Apr1	kast 01	Forager	10559
A	20230404	Apr1	kast 02	One-Day-Old bee
A	20230404	Apr1	kast 02	One-Day-Old bee
A	20230404	Apr1	kast 02	One-Day-Old bee
A	20230404	Apr1	kast 02	Forager	10484.9
A	20230404	Apr1	kast 02	Forager	7840.52
A	20230404	Apr1	kast 02	Forager	1564.77
A	20230404	Apr1	kast 03	One-Day-Old bee
A	20230404	Apr1	kast 03	One-Day-Old bee
A	20230404	Apr1	kast 03	One-Day-Old bee
A	20230404	Apr1	kast 03	Forager	3849.89
A	20230404	Apr1	kast 03	Forager	4903.57
A	20230404	Apr1	kast 03	Forager	4129.51
A	20230404	Apr1	kast 04	One-Day-Old bee
A	20230404	Apr1	kast 04	One-Day-Old bee
A	20230404	Apr1	kast 04	One-Day-Old bee
A	20230404	Apr1	kast 04	Forager	5042.45
A	20230404	Apr1	kast 04	Forager	2453.63
A	20230404	Apr1	kast 04	Forager	11114.5
A	20230421	Apr2	kast 01	One-Day-Old bee	38497.1
A	20230421	Apr2	kast 01	One-Day-Old bee	21662.4
A	20230421	Apr2	kast 01	One-Day-Old bee	34839.8
A	20230421	Apr2	kast 01	Forager	26254.8
A	20230421	Apr2	kast 01	Forager	6736.85
A	20230421	Apr2	kast 01	Forager	24082.7
A	20230421	Apr2	kast 02	One-Day-Old bee	36780.5
A	20230421	Apr2	kast 02	One-Day-Old bee	101466
A	20230421	Apr2	kast 02	One-Day-Old bee	20519.8
A	20230421	Apr2	kast 02	Forager	4688.76
A	20230421	Apr2	kast 02	Forager	7294.24
A	20230421	Apr2	kast 02	Forager	10770.1	Suspected Nosema
A	20230421	Apr2	kast 03	One-Day-Old bee	30802.8
A	20230421	Apr2	kast 03	One-Day-Old bee	92212.2
A	20230421	Apr2	kast 03	One-Day-Old bee	26771.5
A	20230421	Apr2	kast 03	Forager	5807.24
A	20230421	Apr2	kast 03	Forager	4003.59
A	20230421	Apr2	kast 03	Forager	16669.9
A	20230421	Apr2	kast 04	One-Day-Old bee	98504.6
A	20230421	Apr2	kast 04	One-Day-Old bee	268872
A	20230421	Apr2	kast 04	One-Day-Old bee	135867
A	20230421	Apr2	kast 04	Forager	15257
A	20230421	Apr2	kast 04	Forager	3653.6
A	20230421	Apr2	kast 04	Forager	16353.2
A	20230503	May1	kast 01	One-Day-Old bee	55789.2
A	20230503	May1	kast 01	One-Day-Old bee	43535.8
A	20230503	May1	kast 01	One-Day-Old bee	63244.5
A	20230503	May1	kast 01	Forager	3168.43	Suspected Crithidia/Lotmaria
A	20230503	May1	kast 01	Forager	11446
A	20230503	May1	kast 01	Forager	11883
A	20230503	May1	kast 02	One-Day-Old bee	6994.25
A	20230503	May1	kast 02	One-Day-Old bee	27575.2
A	20230503	May1	kast 02	One-Day-Old bee	58078
A	20230503	May1	kast 02	Forager	5475.77
A	20230503	May1	kast 02	Forager	6827.59
A	20230503	May1	kast 02	Forager	4903.57
A	20230503	May1	kast 03	One-Day-Old bee	78629.3
A	20230503	May1	kast 03	One-Day-Old bee	162670
A	20230503	May1	kast 03	One-Day-Old bee	51659.7
A	20230503	May1	kast 03	Forager	442.58
A	20230503	May1	kast 03	Forager	837.014
A	20230503	May1	kast 03	Forager	3753.6
A	20230503	May1	kast 04	One-Day-Old bee	619260
A	20230503	May1	kast 04	One-Day-Old bee	191098
A	20230503	May1	kast 04	One-Day-Old bee	61053.8
A	20230503	May1	kast 04	Forager	4938.75
A	20230503	May1	kast 04	Forager	1620.32
A	20230503	May1	kast 04	Forager	1985.13
A	20230525	May2	kast 01	One-Day-Old bee	16047.7
A	20230525	May2	kast 01	One-Day-Old bee	11033
A	20230525	May2	kast 01	One-Day-Old bee	23904.9
A	20230525	May2	kast 01	Forager	3790.63
A	20230525	May2	kast 01	Forager	399.989
A	20230525	May2	kast 01	Forager	2501.78
A	20230525	May2	kast 02	One-Day-Old bee	27838.1
A	20230525	May2	kast 02	One-Day-Old bee	63007.5
A	20230525	May2	kast 02	One-Day-Old bee	125296
A	20230525	May2	kast 02	Forager	5473.92
A	20230525	May2	kast 02	Forager	2886.96
A	20230525	May2	kast 02	Forager	1218.48
A	20230525	May2	kast 03	One-Day-Old bee	101060
A	20230525	May2	kast 03	One-Day-Old bee	244858
A	20230525	May2	kast 03	One-Day-Old bee	366910
A	20230525	May2	kast 03	Forager	6018.35	Suspected Crithidia/Lotmaria
A	20230525	May2	kast 03	Forager	1701.8
A	20230525	May2	kast 03	Forager	4670.24
A	20230525	May2	kast 04	One-Day-Old bee	146407
A	20230525	May2	kast 04	One-Day-Old bee	136181
A	20230525	May2	kast 04	One-Day-Old bee	56383.6
A	20230525	May2	kast 04	Forager	7703.49	Pollen
A	20230525	May2	kast 04	Forager	1049.97
A	20230525	May2	kast 04	Forager	2714.74
A	20230608	Jun1	kast 01	One-Day-Old bee	14038.5
A	20230608	Jun1	kast 01	One-Day-Old bee	17310.6
A	20230608	Jun1	kast 01	One-Day-Old bee	25190
A	20230608	Jun1	kast 01	Forager	2168.46	Suspected Crithidia/Lotmaria
A	20230608	Jun1	kast 01	Forager	1348.11
A	20230608	Jun1	kast 01	Forager	1307.37	Suspected Crithidia/Lotmaria
A	20230608	Jun1	kast 02	One-Day-Old bee	31804.7
A	20230608	Jun1	kast 02	One-Day-Old bee	30043.6
A	20230608	Jun1	kast 02	One-Day-Old bee	63151.9
A	20230608	Jun1	kast 02	Forager	7338.68	Suspected Crithidia/Lotmaria
A	20230608	Jun1	kast 02	Forager	2092.53	Suspected Crithidia/Lotmaria
A	20230608	Jun1	kast 02	Forager	1803.65
A	20230608	Jun1	kast 03	One-Day-Old bee	16551.4
A	20230608	Jun1	kast 03	One-Day-Old bee	21606.8
A	20230608	Jun1	kast 03	One-Day-Old bee	30639.9
A	20230608	Jun1	kast 03	Forager	2820.29
A	20230608	Jun1	kast 03	Forager	1603.66
A	20230608	Jun1	kast 03	Forager	731.461
A	20230608	Jun1	kast 04	One-Day-Old bee	97251
A	20230608	Jun1	kast 04	One-Day-Old bee	60165
A	20230608	Jun1	kast 04	One-Day-Old bee	87488.3
A	20230608	Jun1	kast 04	Forager	2099.94
A	20230608	Jun1	kast 04	Forager	564.799
A	20230608	Jun1	kast 04	Forager	374.064
A	20230620	Jun2	kast 01	One-Day-Old bee	43084
A	20230620	Jun2	kast 01	One-Day-Old bee	24060.4
A	20230620	Jun2	kast 01	One-Day-Old bee	36739.7
A	20230620	Jun2	kast 01	Forager	2285.12
A	20230620	Jun2	kast 01	Forager	6086.87	Suspected Crithidia/Lotmaria
A	20230620	Jun2	kast 01	Forager	10847.8
A	20230620	Jun2	kast 02	One-Day-Old bee	41354.4
A	20230620	Jun2	kast 02	One-Day-Old bee	51383.7
A	20230620	Jun2	kast 02	One-Day-Old bee	61092.7
A	20230620	Jun2	kast 02	Forager	15807
A	20230620	Jun2	kast 02	Forager	6735
A	20230620	Jun2	kast 02	Forager	7451.64
A	20230620	Jun2	kast 03	One-Day-Old bee	154194
A	20230620	Jun2	kast 03	One-Day-Old bee	48056.1
A	20230620	Jun2	kast 03	One-Day-Old bee	122652
A	20230620	Jun2	kast 03	Forager	5310.96
A	20230620	Jun2	kast 03	Forager	12942.2
A	20230620	Jun2	kast 03	Forager	19356.9
A	20230620	Jun2	kast 04	One-Day-Old bee	119273
A	20230620	Jun2	kast 04	One-Day-Old bee	86671.6
A	20230620	Jun2	kast 04	One-Day-Old bee	92215.9
A	20230620	Jun2	kast 04	Forager	10199.7
A	20230620	Jun2	kast 04	Forager	1920.32
A	20230620	Jun2	kast 04	Forager	3022.14
A	20230727	Jul	kast 01	One-Day-Old bee	29899.2
A	20230727	Jul	kast 01	One-Day-Old bee	50100.4
A	20230727	Jul	kast 01	One-Day-Old bee	59953.9
A	20230727	Jul	kast 01	Forager	7433.13
A	20230727	Jul	kast 01	Forager	4598.02
A	20230727	Jul	kast 01	Forager	2505.49
A	20230727	Jul	kast 02	One-Day-Old bee	96236.2
A	20230727	Jul	kast 02	One-Day-Old bee	26060.4
A	20230727	Jul	kast 02	One-Day-Old bee	51113.4
A	20230727	Jul	kast 02	Forager	2538.82
A	20230727	Jul	kast 02	Forager	18282.8
A	20230727	Jul	kast 02	Forager	1912.91
A	20230727	Jul	kast 03	One-Day-Old bee	19518
A	20230727	Jul	kast 03	One-Day-Old bee	61887.2
A	20230727	Jul	kast 03	One-Day-Old bee	30238
A	20230727	Jul	kast 03	Forager	1736.99
A	20230727	Jul	kast 03	Forager	3116.58
A	20230727	Jul	kast 03	Forager	1468.48
A	20230727	Jul	kast 04	One-Day-Old bee	35243.5
A	20230727	Jul	kast 04	One-Day-Old bee	39858.1
A	20230727	Jul	kast 04	One-Day-Old bee	52922.6
A	20230727	Jul	kast 04	Forager	3192.5
A	20230727	Jul	kast 04	Forager	931.455
A	20230727	Jul	kast 04	Forager	722.202
A	20230822	Aug	kast 01	One-Day-Old bee	18264.3
A	20230822	Aug	kast 01	One-Day-Old bee	33700.9
A	20230822	Aug	kast 01	One-Day-Old bee	16471.8
A	20230822	Aug	kast 01	Forager	3686.93
A	20230822	Aug	kast 01	Forager	3983.22
A	20230822	Aug	kast 01	Forager	7127.58
A	20230822	Aug	kast 02	One-Day-Old bee	52231.9
A	20230822	Aug	kast 02	One-Day-Old bee	3823.97
A	20230822	Aug	kast 02	One-Day-Old bee	5785.02
A	20230822	Aug	kast 02	Forager	2083.28
A	20230822	Aug	kast 02	Forager	3442.5
A	20230822	Aug	kast 02	Forager	6499.82
A	20230822	Aug	kast 03	One-Day-Old bee	26034.5
A	20230822	Aug	kast 03	One-Day-Old bee	36663.8
A	20230822	Aug	kast 03	One-Day-Old bee	26917.8
A	20230822	Aug	kast 03	Forager	2294.38
A	20230822	Aug	kast 03	Forager	888.864
A	20230822	Aug	kast 03	Forager	9881.2
A	20230822	Aug	kast 04	One-Day-Old bee	43384
A	20230822	Aug	kast 04	One-Day-Old bee	60827.9
A	20230822	Aug	kast 04	One-Day-Old bee	69749.9
A	20230822	Aug	kast 04	Forager	7210.91
A	20230822	Aug	kast 04	Forager	8418.28
A	20230822	Aug	kast 04	Forager	18840.2
A	20230920	Sept	kast 01	One-Day-Old bee	22638.3
A	20230920	Sept	kast 01	One-Day-Old bee	42604.4
A	20230920	Sept	kast 01	One-Day-Old bee	22404.9
A	20230920	Sept	kast 01	Forager	5596.14
A	20230920	Sept	kast 01	Forager	18838.4
A	20230920	Sept	kast 01	Forager	11981.1
A	20230920	Sept	kast 02	One-Day-Old bee	22292
A	20230920	Sept	kast 02	One-Day-Old bee	36156.4
A	20230920	Sept	kast 02	One-Day-Old bee	51104.1
A	20230920	Sept	kast 02	Forager	1616.62
A	20230920	Sept	kast 02	Forager	5601.69
A	20230920	Sept	kast 02	Forager	8246.07
A	20230920	Sept	kast 03	One-Day-Old bee	50013.4
A	20230920	Sept	kast 03	One-Day-Old bee	59578
A	20230920	Sept	kast 03	One-Day-Old bee	37091.6
A	20230920	Sept	kast 03	Forager	2509.19
A	20230920	Sept	kast 03	Forager	4888.75
A	20230920	Sept	kast 03	Forager	4188.77
A	20230920	Sept	kast 04	One-Day-Old bee	33078.7
A	20230920	Sept	kast 04	One-Day-Old bee	24632.6
A	20230920	Sept	kast 04	One-Day-Old bee	48365.3
A	20230920	Sept	kast 04	Forager	4116.55
A	20230920	Sept	kast 04	Forager	3398.05
A	20230920	Sept	kast 04	Forager	7644.23
A	20231026	Oct	kast 01	Winter bee	7451.64
A	20231026	Oct	kast 01	Winter bee	40054.4
A	20231026	Oct	kast 01	Winter bee	13751.5
A	20231026	Oct	kast 01	Winter bee	5009.12
A	20231026	Oct	kast 01	Winter bee	2353.64
A	20231026	Oct	kast 01	Winter bee	4390.62
A	20231026	Oct	kast 02	Winter bee	872.198
A	20231026	Oct	kast 02	Winter bee	1016.64
A	20231026	Oct	kast 02	Winter bee	914.789
A	20231026	Oct	kast 02	Winter bee	16812.5
A	20231026	Oct	kast 02	Winter bee	2725.85
A	20231026	Oct	kast 02	Winter bee	37011.9
A	20231026	Oct	kast 03	Winter bee	5594.29
A	20231026	Oct	kast 03	Winter bee	4979.49
A	20231026	Oct	kast 03	Winter bee	7884.96
A	20231026	Oct	kast 03	Winter bee	12070
A	20231026	Oct	kast 03	Winter bee	6355.38
A	20231026	Oct	kast 03	Winter bee	10012.7
A	20231026	Oct	kast 04	Winter bee	9627.51
A	20231026	Oct	kast 04	Winter bee	8901.6
A	20231026	Oct	kast 04	Winter bee	20677.2
A	20231026	Oct	kast 04	Winter bee	33086.1
A	20231026	Oct	kast 04	Winter bee	8690.5
A	20231026	Oct	kast 04	Winter bee	6410.93
A	20231204	Dec	kast 01	Winter bee	4620.24
A	20231204	Dec	kast 01	Winter bee	10457.1
A	20231204	Dec	kast 01	Winter bee	24825.2
A	20231204	Dec	kast 01	Winter bee	36776.7
A	20231204	Dec	kast 01	Winter bee	2911.03
A	20231204	Dec	kast 01	Winter bee	14529.2
A	20231204	Dec	kast 02	Winter bee	12445.9
A	20231204	Dec	kast 02	Winter bee	8681.24
A	20231204	Dec	kast 02	Winter bee	30756.5
A	20231204	Dec	kast 02	Winter bee	18438.4
A	20231204	Dec	kast 02	Winter bee	15619.9
A	20231204	Dec	kast 02	Winter bee	5816.5
A	20231204	Dec	kast 03	Winter bee	16562.5
A	20231204	Dec	kast 03	Winter bee	22747.5
A	20231204	Dec	kast 03	Winter bee	21671.6
A	20231204	Dec	kast 03	Winter bee	13705.2
A	20231204	Dec	kast 03	Winter bee	4488.76
A	20231204	Dec	kast 03	Winter bee	2812.88
A	20231204	Dec	kast 04	Winter bee	42182.2
A	20231204	Dec	kast 04	Winter bee	17031
A	20231204	Dec	kast 04	Winter bee	21499.4
A	20231204	Dec	kast 04	Winter bee	9799.73
A	20231204	Dec	kast 04	Winter bee	8070.14
A	20231204	Dec	kast 04	Winter bee	19230.9
A	20240209	Febr	kast 01	Winter bee	4355.43
A	20240209	Febr	kast 01	Winter bee	2494.37
A	20240209	Febr	kast 01	Winter bee	5733.17
A	20240209	Febr	kast 01	Winter bee	11497.8
A	20240209	Febr	kast 01	Winter bee	14488.5
A	20240209	Febr	kast 01	Winter bee	7796.08
A	20240209	Febr	kast 02	Winter bee	2099.94
A	20240209	Febr	kast 02	Winter bee	4581.35
A	20240209	Febr	kast 02	Winter bee	10766.4
A	20240209	Febr	kast 02	Winter bee	8970.12
A	20240209	Febr	kast 02	Winter bee	10575.6
A	20240209	Febr	kast 02	Winter bee	4622.09
A	20240209	Febr	kast 03	Winter bee	9023.82
A	20240209	Febr	kast 03	Winter bee	8240.51
A	20240209	Febr	kast 03	Winter bee	17203.2
A	20240209	Febr	kast 03	Winter bee	16794
A	20240209	Febr	kast 03	Winter bee	2479.56
A	20240209	Febr	kast 03	Winter bee	9366.4
A	20240209	Febr	kast 04	Winter bee	3879.52
A	20240209	Febr	kast 04	Winter bee	21893.8
A	20240209	Febr	kast 04	Winter bee	24671.5
A	20240209	Febr	kast 04	Winter bee	6466.49
A	20240209	Febr	kast 04	Winter bee	21395.7
A	20240209	Febr	kast 04	Winter bee	6114.64

## Sheet: THCB
Apiary	Date	Month	Hive	Age	Total Hemocyte Count	Remark based on cytospin evaluation
B	20230313	Mar	Hive 01	One-Day-Old bee	2098.09
B	20230313	Mar	Hive 01	One-Day-Old bee	3273.98
B	20230313	Mar	Hive 01	One-Day-Old bee
B	20230313	Mar	Hive 01	Forager	8760.87
B	20230313	Mar	Hive 01	Forager	4244.33
B	20230313	Mar	Hive 01	Forager	1881.43	Pollen
B	20230313	Mar	Hive 02	One-Day-Old bee	25778.9
B	20230313	Mar	Hive 02	One-Day-Old bee	37149
B	20230313	Mar	Hive 02	One-Day-Old bee	3231.39
B	20230313	Mar	Hive 02	Forager	7103.5
B	20230313	Mar	Hive 02	Forager	3985.07
B	20230313	Mar	Hive 02	Forager	8334.95
B	20230313	Mar	Hive 03	One-Day-Old bee	118950
B	20230313	Mar	Hive 03	One-Day-Old bee	40847
B	20230313	Mar	Hive 03	One-Day-Old bee	140265
B	20230313	Mar	Hive 03	Forager	8251.62
B	20230313	Mar	Hive 03	Forager	1375.89
B	20230313	Mar	Hive 03	Forager	7473.86
B	20230313	Mar	Hive 04	One-Day-Old bee	22543.8
B	20230313	Mar	Hive 04	One-Day-Old bee	17344
B	20230313	Mar	Hive 04	One-Day-Old bee	16207
B	20230313	Mar	Hive 04	Forager	4646.17
B	20230313	Mar	Hive 04	Forager	1866.61
B	20230313	Mar	Hive 04	Forager	1566.62
B	20230417	Apr	Hive 01	One-Day-Old bee	45784.1
B	20230417	Apr	Hive 01	One-Day-Old bee	107002
B	20230417	Apr	Hive 01	One-Day-Old bee	42936.5
B	20230417	Apr	Hive 01	Forager	5949.21
B	20230417	Apr	Hive 01	Forager	6636.51
B	20230417	Apr	Hive 01	Forager	1523.81
B	20230417	Apr	Hive 02	One-Day-Old bee	42988.9
B	20230417	Apr	Hive 02	One-Day-Old bee	158773
B	20230417	Apr	Hive 02	One-Day-Old bee	104548
B	20230417	Apr	Hive 02	Forager	6944.45
B	20230417	Apr	Hive 02	Forager	8088.89
B	20230417	Apr	Hive 02	Forager	4104.76
B	20230417	Apr	Hive 03	One-Day-Old bee	156465
B	20230417	Apr	Hive 03	One-Day-Old bee	42406.4
B	20230417	Apr	Hive 03	One-Day-Old bee	129551
B	20230417	Apr	Hive 03	Forager	4950.79
B	20230417	Apr	Hive 03	Forager	10223.8
B	20230417	Apr	Hive 03	Forager	6238.1
B	20230417	Apr	Hive 04	One-Day-Old bee	89366.7
B	20230417	Apr	Hive 04	One-Day-Old bee	67865.1
B	20230417	Apr	Hive 04	One-Day-Old bee	22549.2
B	20230417	Apr	Hive 04	Forager	2709.52
B	20230417	Apr	Hive 04	Forager	3803.18
B	20230417	Apr	Hive 04	Forager	2419.05
B	20230510	May1	Hive 01	One-Day-Old bee	22567.9
B	20230510	May1	Hive 01	One-Day-Old bee	25647.4
B	20230510	May1	Hive 01	One-Day-Old bee	34345.3
B	20230510	May1	Hive 01	Forager	6022.05	Suspected Nosema
B	20230510	May1	Hive 01	Forager	3951.74
B	20230510	May1	Hive 01	Forager	5942.43
B	20230510	May1	Hive 02	One-Day-Old bee	81581
B	20230510	May1	Hive 02	One-Day-Old bee	88016.1
B	20230510	May1	Hive 02	One-Day-Old bee	110784
B	20230510	May1	Hive 02	Forager	9553.44
B	20230510	May1	Hive 02	Forager	13981.1
B	20230510	May1	Hive 02	Forager	690.721
B	20230510	May1	Hive 03	One-Day-Old bee	46254.3
B	20230510	May1	Hive 03	One-Day-Old bee	99180.6
B	20230510	May1	Hive 03	One-Day-Old bee	41113.7
B	20230510	May1	Hive 03	Forager	5225.78
B	20230510	May1	Hive 03	Forager	6677.59	Suspected Crithidia/Lotmaria
B	20230510	May1	Hive 03	Forager	9653.43
B	20230510	May1	Hive 04	One-Day-Old bee	54546.6
B	20230510	May1	Hive 04	One-Day-Old bee	66711.1
B	20230510	May1	Hive 04	One-Day-Old bee	48376.4
B	20230510	May1	Hive 04	Forager	2549.93
B	20230510	May1	Hive 04	Forager	3857.3
B	20230510	May1	Hive 04	Forager	214.809
B	20230524	May2	Hive 01	One-Day-Old bee	14418.1
B	20230524	May2	Hive 01	One-Day-Old bee	22075.3
B	20230524	May2	Hive 01	One-Day-Old bee	20251.3
B	20230524	May2	Hive 01	Forager	1003.68
B	20230524	May2	Hive 01	Forager	4283.21
B	20230524	May2	Hive 01	Forager	4153.59
B	20230524	May2	Hive 02	One-Day-Old bee	58866.9
B	20230524	May2	Hive 02	One-Day-Old bee	62279.7
B	20230524	May2	Hive 02	One-Day-Old bee	25632.6
B	20230524	May2	Hive 02	Forager	1690.69
B	20230524	May2	Hive 02	Forager	5273.93
B	20230524	May2	Hive 02	Forager	5825.76
B	20230524	May2	Hive 03	One-Day-Old bee	18351.3
B	20230524	May2	Hive 03	One-Day-Old bee	26521.5
B	20230524	May2	Hive 03	One-Day-Old bee	42535.8
B	20230524	May2	Hive 03	Forager	3840.63
B	20230524	May2	Hive 03	Forager	2455.49
B	20230524	May2	Hive 03	Forager	2342.53
B	20230524	May2	Hive 04	One-Day-Old bee	19340.2
B	20230524	May2	Hive 04	One-Day-Old bee	22286.4
B	20230524	May2	Hive 04	One-Day-Old bee	55022.5
B	20230524	May2	Hive 04	Forager	1790.69
B	20230524	May2	Hive 04	Forager	2944.36
B	20230524	May2	Hive 04	Forager	3253.61
B	20230614	Jun1	Hive 01	One-Day-Old bee	6881.29
B	20230614	Jun1	Hive 01	One-Day-Old bee	18397.6
B	20230614	Jun1	Hive 01	One-Day-Old bee	39882.2
B	20230614	Jun1	Hive 01	Forager	6016.5
B	20230614	Jun1	Hive 01	Forager	7996.07
B	20230614	Jun1	Hive 01	Forager	831.458
B	20230614	Jun1	Hive 02	One-Day-Old bee	31849.1
B	20230614	Jun1	Hive 02	One-Day-Old bee	122495
B	20230614	Jun1	Hive 02	One-Day-Old bee	23201.2
B	20230614	Jun1	Hive 02	Forager	4979.49
B	20230614	Jun1	Hive 02	Forager	1996.24
B	20230614	Jun1	Hive 02	Forager	4638.76
B	20230614	Jun1	Hive 03	One-Day-Old bee	41304.4
B	20230614	Jun1	Hive 03	One-Day-Old bee	23021.6
B	20230614	Jun1	Hive 03	One-Day-Old bee	98741.7
B	20230614	Jun1	Hive 03	Forager	8547.91
B	20230614	Jun1	Hive 03	Forager	4051.74
B	20230614	Jun1	Hive 03	Forager	5351.7
B	20230614	Jun1	Hive 04	One-Day-Old bee	27619.6
B	20230614	Jun1	Hive 04	One-Day-Old bee	58061.3
B	20230614	Jun1	Hive 04	One-Day-Old bee	29154.7
B	20230614	Jun1	Hive 04	Forager	1477.74
B	20230614	Jun1	Hive 04	Forager	5377.63
B	20230614	Jun1	Hive 04	Forager	1342.55
B	20230628	Jun2	Hive 01	One-Day-Old bee	27658.5
B	20230628	Jun2	Hive 01	One-Day-Old bee	96736.2
B	20230628	Jun2	Hive 01	One-Day-Old bee	55552.1
B	20230628	Jun2	Hive 01	Forager	8877.53	Suspected Crithidia/Lotmaria
B	20230628	Jun2	Hive 01	Forager	572.206
B	20230628	Jun2	Hive 01	Forager	14405.2
B	20230628	Jun2	Hive 02	One-Day-Old bee	95862.1
B	20230628	Jun2	Hive 02	One-Day-Old bee	29277
B	20230628	Jun2	Hive 02	One-Day-Old bee	149418
B	20230628	Jun2	Hive 02	Forager	4472.1
B	20230628	Jun2	Hive 02	Forager	24690	Pollen
B	20230628	Jun2	Hive 02	Forager	3618.42
B	20230628	Jun2	Hive 03	One-Day-Old bee	33795.3
B	20230628	Jun2	Hive 03	One-Day-Old bee	18738.4
B	20230628	Jun2	Hive 03	One-Day-Old bee	61483.5
B	20230628	Jun2	Hive 03	Forager	15681
B	20230628	Jun2	Hive 03	Forager	10264.5
B	20230628	Jun2	Hive 03	Forager	18329.1
B	20230628	Jun2	Hive 04	One-Day-Old bee	18255
B	20230628	Jun2	Hive 04	One-Day-Old bee	15908.8
B	20230628	Jun2	Hive 04	One-Day-Old bee	29171.4
B	20230628	Jun2	Hive 04	Forager	3340.65
B	20230628	Jun2	Hive 04	Forager	8596.06	Suspected Crithidia/Lotmaria
B	20230628	Jun2	Hive 04	Forager	1942.54
B	20230710	Jul	Hive 01	One-Day-Old bee	24567.8
B	20230710	Jul	Hive 01	One-Day-Old bee	24164.1
B	20230710	Jul	Hive 01	One-Day-Old bee	28669.6
B	20230710	Jul	Hive 01	Forager	2540.67	Suspected Crithidia/Lotmaria
B	20230710	Jul	Hive 01	Forager	12918.2
B	20230710	Jul	Hive 01	Forager	4086.92
B	20230710	Jul	Hive 02	One-Day-Old bee	38447.1
B	20230710	Jul	Hive 02	One-Day-Old bee	38228.6
B	20230710	Jul	Hive 02	One-Day-Old bee	49933.8
B	20230710	Jul	Hive 02	Forager	4103.59
B	20230710	Jul	Hive 02	Forager	6910.92
B	20230710	Jul	Hive 02	Forager	5468.37
B	20230710	Jul	Hive 03	One-Day-Old bee
B	20230710	Jul	Hive 03	One-Day-Old bee
B	20230710	Jul	Hive 03	One-Day-Old bee
B	20230710	Jul	Hive 03	Forager	32154.7
B	20230710	Jul	Hive 03	Forager	78784.8
B	20230710	Jul	Hive 03	Forager	22304.9	Suspected Crithidia/Lotmaria
B	20230710	Jul	Hive 04	One-Day-Old bee	3849.89
B	20230710	Jul	Hive 04	One-Day-Old bee	14488.5
B	20230710	Jul	Hive 04	One-Day-Old bee	17332.8
B	20230710	Jul	Hive 04	Forager	5479.48
B	20230710	Jul	Hive 04	Forager	11120.1
B	20230710	Jul	Hive 04	Forager	14090.3
B	20230823	Aug	Hive 01	One-Day-Old bee	23445.6
B	20230823	Aug	Hive 01	One-Day-Old bee	17773.6
B	20230823	Aug	Hive 01	One-Day-Old bee	14542.2
B	20230823	Aug	Hive 01	Forager	10144.2
B	20230823	Aug	Hive 01	Forager	1944.39
B	20230823	Aug	Hive 01	Forager	1961.06
B	20230823	Aug	Hive 02	One-Day-Old bee	19127.2
B	20230823	Aug	Hive 02	One-Day-Old bee	93943.7
B	20230823	Aug	Hive 02	One-Day-Old bee	12564.5
B	20230823	Aug	Hive 02	Forager	4079.52
B	20230823	Aug	Hive 02	Forager	17153.2
B	20230823	Aug	Hive 02	Forager	5031.34
B	20230823	Aug	Hive 03	One-Day-Old bee	22977.1
B	20230823	Aug	Hive 03	One-Day-Old bee	12694.1
B	20230823	Aug	Hive 03	One-Day-Old bee	46500.5
B	20230823	Aug	Hive 03	Forager	2709.18	Suspected Crithidia/Lotmaria
B	20230823	Aug	Hive 03	Forager	3318.43
B	20230823	Aug	Hive 03	Forager	2220.31
B	20230823	Aug	Hive 04	One-Day-Old bee	47289.4
B	20230823	Aug	Hive 04	One-Day-Old bee	25275.2
B	20230823	Aug	Hive 04	One-Day-Old bee	33928.7
B	20230823	Aug	Hive 04	Forager	1940.69
B	20230823	Aug	Hive 04	Forager	1642.55
B	20230823	Aug	Hive 04	Forager	4962.82
B	20230913	Sept	Hive 01	One-Day-Old bee	21112.4
B	20230913	Sept	Hive 01	One-Day-Old bee	12525.6
B	20230913	Sept	Hive 01	One-Day-Old bee	35617.5
B	20230913	Sept	Hive 01	Forager	12364.5
B	20230913	Sept	Hive 01	Forager	5131.34
B	20230913	Sept	Hive 01	Forager	6336.86
B	20230913	Sept	Hive 02	One-Day-Old bee	27202.9
B	20230913	Sept	Hive 02	One-Day-Old bee	20514.2
B	20230913	Sept	Hive 02	One-Day-Old bee	12829.3
B	20230913	Sept	Hive 02	Forager	3112.88
B	20230913	Sept	Hive 02	Forager	1853.65
B	20230913	Sept	Hive 02	Forager	3122.13
B	20230913	Sept	Hive 03	One-Day-Old bee	7840.52
B	20230913	Sept	Hive 03	One-Day-Old bee	27201.1
B	20230913	Sept	Hive 03	One-Day-Old bee	72060.9
B	20230913	Sept	Hive 03	Forager	11307.1
B	20230913	Sept	Hive 03	Forager	5116.52
B	20230913	Sept	Hive 03	Forager	11325.6
B	20230913	Sept	Hive 04	One-Day-Old bee	39811.8
B	20230913	Sept	Hive 04	One-Day-Old bee	39524.8
B	20230913	Sept	Hive 04	One-Day-Old bee	33832.4
B	20230913	Sept	Hive 04	Forager	5749.84
B	20230913	Sept	Hive 04	Forager	3349.91
B	20230913	Sept	Hive 04	Forager	1962.91
B	20231011	Oct	Hive 01	One-Day-Old bee	39237.8
B	20231011	Oct	Hive 01	One-Day-Old bee	24741.9
B	20231011	Oct	Hive 01	One-Day-Old bee	48883.8
B	20231011	Oct	Hive 01	Forager	6685
B	20231011	Oct	Hive 01	Forager	4342.47
B	20231011	Oct	Hive 01	Forager	16216.2
B	20231011	Oct	Hive 02	One-Day-Old bee	66335.2
B	20231011	Oct	Hive 02	One-Day-Old bee	54811.4
B	20231011	Oct	Hive 02	One-Day-Old bee	35706.4
B	20231011	Oct	Hive 02	Forager	7129.43
B	20231011	Oct	Hive 02	Forager	3638.79
B	20231011	Oct	Hive 02	Forager	3307.31
B	20231011	Oct	Hive 03	One-Day-Old bee	42996.9
B	20231011	Oct	Hive 03	One-Day-Old bee	31278.8
B	20231011	Oct	Hive 03	One-Day-Old bee	54335.5
B	20231011	Oct	Hive 03	Forager	7931.26
B	20231011	Oct	Hive 03	Forager	8571.98
B	20231011	Oct	Hive 03	Forager	5073.93
B	20231011	Oct	Hive 04	One-Day-Old bee	58657.6
B	20231011	Oct	Hive 04	One-Day-Old bee	66648.1
B	20231011	Oct	Hive 04	One-Day-Old bee	35012
B	20231011	Oct	Hive 04	Forager	1675.88
B	20231011	Oct	Hive 04	Forager	9425.66
B	20231011	Oct	Hive 04	Forager	935.159
B	20231213	Dec	Hive 01	Winter bee	6414.64
B	20231213	Dec	Hive 01	Winter bee	2238.83
B	20231213	Dec	Hive 01	Winter bee	2536.97
B	20231213	Dec	Hive 01	Winter bee	3083.25
B	20231213	Dec	Hive 01	Winter bee	2451.78
B	20231213	Dec	Hive 01	Winter bee	2699.92
B	20231213	Dec	Hive 02	Winter bee	4175.81
B	20231213	Dec	Hive 02	Winter bee	6966.47
B	20231213	Dec	Hive 02	Winter bee	23540.1
B	20231213	Dec	Hive 02	Winter bee	9301.59	Pollen
B	20231213	Dec	Hive 02	Winter bee	2027.72
B	20231213	Dec	Hive 02	Winter bee	3366.57
B	20231213	Dec	Hive 03	Winter bee	1018.49
B	20231213	Dec	Hive 03	Winter bee	4544.32
B	20231213	Dec	Hive 03	Winter bee	3788.78
B	20231213	Dec	Hive 03	Winter bee	2190.68
B	20231213	Dec	Hive 03	Winter bee	1570.33
B	20231213	Dec	Hive 03	Winter bee	1205.52
B	20231213	Dec	Hive 04	Winter bee	14645.9
B	20231213	Dec	Hive 04	Winter bee	11338.6	Pollen
B	20231213	Dec	Hive 04	Winter bee	5844.28
B	20231213	Dec	Hive 04	Winter bee	3588.79
B	20231213	Dec	Hive 04	Winter bee	4344.32
B	20231213	Dec	Hive 04	Winter bee	6007.24
B	20240206	Febr	Hive 01	Winter bee	987.009
B	20240206	Febr	Hive 01	Winter bee	2062.91
B	20240206	Febr	Hive 01	Winter bee	1075.9
B	20240206	Febr	Hive 01	Winter bee	3590.64
B	20240206	Febr	Hive 01	Winter bee	1711.06
B	20240206	Febr	Hive 01	Winter bee	1831.43
B	20240206	Febr	Hive 02	Winter bee	13807	Pollen
B	20240206	Febr	Hive 02	Winter bee	13142.2
B	20240206	Febr	Hive 02	Winter bee	17129.1
B	20240206	Febr	Hive 02	Winter bee	10538.6
B	20240206	Febr	Hive 02	Winter bee	5773.91
B	20240206	Febr	Hive 02	Winter bee	9431.22
B	20240206	Febr	Hive 03	Winter bee	3457.31
B	20240206	Febr	Hive 03	Winter bee	3072.14
B	20240206	Febr	Hive 03	Winter bee	3683.23
B	20240206	Febr	Hive 03	Winter bee	2688.81
B	20240206	Febr	Hive 03	Winter bee	7633.12
B	20240206	Febr	Hive 03	Winter bee	8173.85
B	20240206	Febr	Hive 04	Winter bee	17060.6
B	20240206	Febr	Hive 04	Winter bee	9212.7
B	20240206	Febr	Hive 04	Winter bee	5123.93
B	20240206	Febr	Hive 04	Winter bee	10020.1
B	20240206	Febr	Hive 04	Winter bee	4142.48
B	20240206	Febr	Hive 04	Winter bee	6190.57

## Sheet: THCC
Apiary	Date	Month	Hive	Age	Total Hemocyte Count	Remark based on cytospin evaluation
C	20230426	Apr	Hive 01	One-Day-Old bee	69977.7
C	20230426	Apr	Hive 01	One-Day-Old bee	19447.6
C	20230426	Apr	Hive 01	One-Day-Old bee	25647.4
C	20230426	Apr	Hive 01	Forager	874.05
C	20230426	Apr	Hive 01	Forager	6490.56
C	20230426	Apr	Hive 01	Forager	13312.6
C	20230426	Apr	Hive 02	One-Day-Old bee	45196.9
C	20230426	Apr	Hive 02	One-Day-Old bee	67585.1
C	20230426	Apr	Hive 02	One-Day-Old bee	150868
C	20230426	Apr	Hive 02	Forager	2418.45
C	20230426	Apr	Hive 02	Forager	5129.49
C	20230426	Apr	Hive 02	Forager	3590.64
C	20230426	Apr	Hive 03	One-Day-Old bee	19921.7
C	20230426	Apr	Hive 03	One-Day-Old bee	40784
C	20230426	Apr	Hive 03	One-Day-Old bee	57635.4
C	20230426	Apr	Hive 03	Forager	9162.71
C	20230426	Apr	Hive 03	Forager	11166.4
C	20230426	Apr	Hive 03	Forager	1729.58
C	20230426	Apr	Hive 04	One-Day-Old bee	24558.6
C	20230426	Apr	Hive 04	One-Day-Old bee	41447
C	20230426	Apr	Hive 04	One-Day-Old bee	16316.2
C	20230426	Apr	Hive 04	Forager	3970.26
C	20230426	Apr	Hive 04	Forager	2814.74
C	20230426	Apr	Hive 04	Forager	3677.67
C	20230509	May1	Hive 01	One-Day-Old bee	47504.2
C	20230509	May1	Hive 01	One-Day-Old bee	12670
C	20230509	May1	Hive 01	One-Day-Old bee	69879.5
C	20230509	May1	Hive 01	Forager	3431.39
C	20230509	May1	Hive 01	Forager	2359.19
C	20230509	May1	Hive 01	Forager	3407.31
C	20230509	May1	Hive 02	One-Day-Old bee	82418.1
C	20230509	May1	Hive 02	One-Day-Old bee	116219
C	20230509	May1	Hive 02	One-Day-Old bee	198981
C	20230509	May1	Hive 02	Forager	10236.8
C	20230509	May1	Hive 02	Forager	5248
C	20230509	May1	Hive 02	Forager	5229.48
C	20230509	May1	Hive 03	One-Day-Old bee	81186.6
C	20230509	May1	Hive 03	One-Day-Old bee	77947.8
C	20230509	May1	Hive 03	One-Day-Old bee	144046
C	20230509	May1	Hive 03	Forager	6897.95
C	20230509	May1	Hive 03	Forager	2544.37
C	20230509	May1	Hive 03	Forager	2816.59
C	20230509	May1	Hive 04	One-Day-Old bee	23797.5
C	20230509	May1	Hive 04	One-Day-Old bee	40687.7
C	20230509	May1	Hive 04	One-Day-Old bee	51578.2
C	20230509	May1	Hive 04	Forager	1986.98
C	20230509	May1	Hive 04	Forager	1327.74
C	20230509	May1	Hive 04	Forager	5473.92
C	20230530	May2	Hive 01	One-Day-Old bee	202161
C	20230530	May2	Hive 01	One-Day-Old bee	299140
C	20230530	May2	Hive 01	One-Day-Old bee	77651.5
C	20230530	May2	Hive 01	Forager	4549.87
C	20230530	May2	Hive 01	Forager	24754.9
C	20230530	May2	Hive 01	Forager	19986.5
C	20230530	May2	Hive 02	One-Day-Old bee	46383.9
C	20230530	May2	Hive 02	One-Day-Old bee	26149.3
C	20230530	May2	Hive 02	One-Day-Old bee	37969.3
C	20230530	May2	Hive 02	Forager	5409.11
C	20230530	May2	Hive 02	Forager	5299.85
C	20230530	May2	Hive 02	Forager	6888.7	Suspected Crithidia/Lotmaria
C	20230530	May2	Hive 03	One-Day-Old bee	37895.2
C	20230530	May2	Hive 03	One-Day-Old bee	30184.3
C	20230530	May2	Hive 03	One-Day-Old bee	72660.9
C	20230530	May2	Hive 03	Forager	1799.95
C	20230530	May2	Hive 03	Forager	3027.69
C	20230530	May2	Hive 03	Forager	3188.8
C	20230530	May2	Hive 04	One-Day-Old bee	114419
C	20230530	May2	Hive 04	One-Day-Old bee	81023.7
C	20230530	May2	Hive 04	One-Day-Old bee
C	20230530	May2	Hive 04	Forager	4085.07
C	20230530	May2	Hive 04	Forager	1831.43
C	20230530	May2	Hive 04	Forager	1118.49
C	20230615	Jun1	Hive 01	One-Day-Old bee	85423.5
C	20230615	Jun1	Hive 01	One-Day-Old bee	33410.2
C	20230615	Jun1	Hive 01	One-Day-Old bee	114825
C	20230615	Jun1	Hive 01	Forager	7609.05
C	20230615	Jun1	Hive 01	Forager	8699.76
C	20230615	Jun1	Hive 01	Forager	1953.65
C	20230615	Jun1	Hive 02	One-Day-Old bee	47122.8
C	20230615	Jun1	Hive 02	One-Day-Old bee	30093.6
C	20230615	Jun1	Hive 02	One-Day-Old bee	87510.5
C	20230615	Jun1	Hive 02	Forager	4186.92
C	20230615	Jun1	Hive 02	Forager	1048.12
C	20230615	Jun1	Hive 02	Forager	6197.97
C	20230615	Jun1	Hive 03	One-Day-Old bee	43661.7
C	20230615	Jun1	Hive 03	One-Day-Old bee	269122
C	20230615	Jun1	Hive 03	One-Day-Old bee	100908
C	20230615	Jun1	Hive 03	Forager	22762.3
C	20230615	Jun1	Hive 03	Forager	3286.94
C	20230615	Jun1	Hive 03	Forager	3362.87
C	20230615	Jun1	Hive 04	One-Day-Old bee	20310.5
C	20230615	Jun1	Hive 04	One-Day-Old bee	106564
C	20230615	Jun1	Hive 04	One-Day-Old bee	164362
C	20230615	Jun1	Hive 04	Forager	7520.16
C	20230615	Jun1	Hive 04	Forager	2125.87
C	20230615	Jun1	Hive 04	Forager	3625.82
C	20230627	Jun2	Hive 01	One-Day-Old bee	106966
C	20230627	Jun2	Hive 01	One-Day-Old bee	84727.3
C	20230627	Jun2	Hive 01	One-Day-Old bee	151488
C	20230627	Jun2	Hive 01	Forager	7238.69
C	20230627	Jun2	Hive 01	Forager	9979.35
C	20230627	Jun2	Hive 01	Forager	6129.46
C	20230627	Jun2	Hive 02	One-Day-Old bee	91069.7
C	20230627	Jun2	Hive 02	One-Day-Old bee	244495
C	20230627	Jun2	Hive 02	One-Day-Old bee	96425.1
C	20230627	Jun2	Hive 02	Forager	20040.2
C	20230627	Jun2	Hive 02	Forager	35426.8	Pollen
C	20230627	Jun2	Hive 02	Forager	8836.79
C	20230627	Jun2	Hive 03	One-Day-Old bee	18340.2
C	20230627	Jun2	Hive 03	One-Day-Old bee	54852.2
C	20230627	Jun2	Hive 03	One-Day-Old bee	40954.4
C	20230627	Jun2	Hive 03	Forager	9738.62
C	20230627	Jun2	Hive 03	Forager	13036.7
C	20230627	Jun2	Hive 03	Forager	6372.04
C	20230627	Jun2	Hive 04	One-Day-Old bee	109875
C	20230627	Jun2	Hive 04	One-Day-Old bee	23290.1
C	20230627	Jun2	Hive 04	One-Day-Old bee	24936.3
C	20230627	Jun2	Hive 04	Forager	8292.36	Suspected Nosema
C	20230627	Jun2	Hive 04	Forager	5244.3	Suspected Crithidia/Lotmaria
C	20230627	Jun2	Hive 04	Forager	4844.31
C	20230725	Jul	Hive 01	One-Day-Old bee	19906.8
C	20230725	Jul	Hive 01	One-Day-Old bee	18355
C	20230725	Jul	Hive 01	One-Day-Old bee	24756.7
C	20230725	Jul	Hive 01	Forager	3533.23
C	20230725	Jul	Hive 01	Forager	6614.63
C	20230725	Jul	Hive 01	Forager	3831.37
C	20230725	Jul	Hive 02	One-Day-Old bee	45302.4
C	20230725	Jul	Hive 02	One-Day-Old bee	48098.7
C	20230725	Jul	Hive 02	One-Day-Old bee	35428.6
C	20230725	Jul	Hive 02	Forager	2264.75
C	20230725	Jul	Hive 02	Forager	4203.59	Suspected Nosema
C	20230725	Jul	Hive 02	Forager	3359.17
C	20230725	Jul	Hive 03	One-Day-Old bee	31195.4
C	20230725	Jul	Hive 03	One-Day-Old bee	75681.2
C	20230725	Jul	Hive 03	One-Day-Old bee	205316
C	20230725	Jul	Hive 03	Forager	19425.4
C	20230725	Jul	Hive 03	Forager	2146.24
C	20230725	Jul	Hive 03	Forager	5709.1
C	20230725	Jul	Hive 04	One-Day-Old bee	20066.1
C	20230725	Jul	Hive 04	One-Day-Old bee	58183.6
C	20230725	Jul	Hive 04	One-Day-Old bee	22245.7
C	20230725	Jul	Hive 04	Forager	4103.59	Suspected Nosema
C	20230725	Jul	Hive 04	Forager	2033.28
C	20230725	Jul	Hive 04	Forager	4979.49
C	20230831	Aug	Hive 01	One-Day-Old bee	55313.3
C	20230831	Aug	Hive 01	One-Day-Old bee	36771.2
C	20230831	Aug	Hive 01	One-Day-Old bee	56948.4
C	20230824	Aug	Hive 01	Forager	6342.41
C	20230824	Aug	Hive 01	Forager	13840.4
C	20230824	Aug	Hive 01	Forager	7120.17
C	20230831	Aug	Hive 02	One-Day-Old bee	12484.8
C	20230831	Aug	Hive 02	One-Day-Old bee	49517.1
C	20230831	Aug	Hive 02	One-Day-Old bee	16334.7
C	20230824	Aug	Hive 02	Forager	22592
C	20230824	Aug	Hive 02	Forager	22823.4	Pollen
C	20230824	Aug	Hive 02	Forager	7609.05
C	20230831	Aug	Hive 03	One-Day-Old bee	26886.3
C	20230831	Aug	Hive 03	One-Day-Old bee	53441.1
C	20230831	Aug	Hive 03	One-Day-Old bee	13475.5
C	20230824	Aug	Hive 03	Forager	11349.7
C	20230824	Aug	Hive 03	Forager	5849.84
C	20230824	Aug	Hive 03	Forager	4405.43
C	20230831	Aug	Hive 04	One-Day-Old bee	70336.9
C	20230831	Aug	Hive 04	One-Day-Old bee	17184.7
C	20230831	Aug	Hive 04	One-Day-Old bee	16164.4
C	20230824	Aug	Hive 04	Forager	1116.64
C	20230824	Aug	Hive 04	Forager	320.361
C	20230824	Aug	Hive 04	Forager	779.608
C	20230929	Sept	Hive 01	One-Day-Old bee	16690.3
C	20230929	Sept	Hive 01	One-Day-Old bee	65631.5
C	20230929	Sept	Hive 01	One-Day-Old bee	129598
C	20230929	Sept	Hive 01	Forager	8909.01
C	20230929	Sept	Hive 01	Forager	2049.94
C	20230929	Sept	Hive 01	Forager	11729.3
C	20230929	Sept	Hive 02	One-Day-Old bee	55841
C	20230929	Sept	Hive 02	One-Day-Old bee	21388.3
C	20230929	Sept	Hive 02	One-Day-Old bee	25660.4
C	20230929	Sept	Hive 02	Forager	1266.63
C	20230929	Sept	Hive 02	Forager	1568.47
C	20230929	Sept	Hive 02	Forager	1224.04
C	20230929	Sept	Hive 03	One-Day-Old bee	77097.8
C	20230929	Sept	Hive 03	One-Day-Old bee	11221.9
C	20230929	Sept	Hive 03	One-Day-Old bee	50709.7
C	20230929	Sept	Hive 03	Forager	5322.07
C	20230929	Sept	Hive 03	Forager	8268.29
C	20230929	Sept	Hive 03	Forager	29956.6
C	20230929	Sept	Hive 04	One-Day-Old bee	17788.4
C	20230929	Sept	Hive 04	One-Day-Old bee	16929.2
C	20230929	Sept	Hive 04	One-Day-Old bee	55607.7
C	20230929	Sept	Hive 04	Forager	13899.6
C	20230929	Sept	Hive 04	Forager	3712.86
C	20230929	Sept	Hive 04	Forager	3690.64
C	20231027	Oct	Hive 01	Winter bee	2214.75
C	20231027	Oct	Hive 01	Winter bee	20442
C	20231027	Oct	Hive 01	Winter bee	4083.22
C	20231027	Oct	Hive 01	Winter bee	1503.66
C	20231027	Oct	Hive 01	Winter bee	651.834
C	20231027	Oct	Hive 01	Winter bee	23014.2
C	20231027	Oct	Hive 02	Winter bee	3466.57
C	20231027	Oct	Hive 02	Winter bee	3683.23
C	20231027	Oct	Hive 02	Winter bee	15281.1
C	20231027	Oct	Hive 02	Winter bee	9040.49
C	20231027	Oct	Hive 02	Winter bee	2659.18
C	20231027	Oct	Hive 02	Winter bee	3353.61
C	20231027	Oct	Hive 03	Winter bee	6846.1
C	20231027	Oct	Hive 03	Winter bee	10362.7
C	20231027	Oct	Hive 03	Winter bee	2192.53
C	20231027	Oct	Hive 03	Winter bee	12542.2	Pollen
C	20231027	Oct	Hive 03	Winter bee	3629.53
C	20231027	Oct	Hive 03	Winter bee	9723.8
C	20231027	Oct	Hive 04	Winter bee	2577.71
C	20231027	Oct	Hive 04	Winter bee	1642.55
C	20231027	Oct	Hive 04	Winter bee	2224.01
C	20231027	Oct	Hive 04	Winter bee	5879.46
C	20231027	Oct	Hive 04	Winter bee	15582.9
C	20231027	Oct	Hive 04	Winter bee	3481.38
C	20231208	Dec	Hive 01	Winter bee	11975.6
C	20231208	Dec	Hive 01	Winter bee	11088.6
C	20231208	Dec	Hive 01	Winter bee	27038.1
C	20231208	Dec	Hive 01	Winter bee	14395.9
C	20231208	Dec	Hive 01	Winter bee	18614.3
C	20231208	Dec	Hive 01	Winter bee	19451.3
C	20231208	Dec	Hive 02	Winter bee	71985
C	20231208	Dec	Hive 02	Winter bee	24397.5
C	20231208	Dec	Hive 02	Winter bee	20397.6
C	20231208	Dec	Hive 02	Winter bee	15325.5
C	20231208	Dec	Hive 02	Winter bee	8934.93
C	20231208	Dec	Hive 02	Winter bee	21317.9
C	20231208	Dec	Hive 03	Winter bee	39884.1
C	20231208	Dec	Hive 03	Winter bee	5123.93
C	20231208	Dec	Hive 03	Winter bee	5233.19
C	20231208	Dec	Hive 03	Winter bee	12736.7
C	20231208	Dec	Hive 03	Winter bee	6779.44
C	20231208	Dec	Hive 03	Winter bee	1203.67
C	20231208	Dec	Hive 04	Winter bee	7538.68
C	20231208	Dec	Hive 04	Winter bee	6035.02
C	20231208	Dec	Hive 04	Winter bee	3777.67
C	20231208	Dec	Hive 04	Winter bee	13714.4
C	20231208	Dec	Hive 04	Winter bee	6653.52
C	20231208	Dec	Hive 04	Winter bee	7860.89
C	20240215	Febr	Hive 01	Winter bee	4170.25
C	20240215	Febr	Hive 01	Winter bee	2814.74
C	20240215	Febr	Hive 01	Winter bee	2749.92
C	20240215	Febr	Hive 01	Winter bee	8510.87
C	20240215	Febr	Hive 01	Winter bee	2503.63
C	20240215	Febr	Hive 01	Winter bee	4288.77
C	20240215	Febr	Hive 02	Winter bee	6118.35
C	20240215	Febr	Hive 02	Winter bee	5046.15
C	20240215	Febr	Hive 02	Winter bee	3718.41
C	20240215	Febr	Hive 02	Winter bee	1551.81
C	20240215	Febr	Hive 02	Winter bee	4335.06
C	20240215	Febr	Hive 02	Winter bee	1424.03
C	20240215	Febr	Hive 03	Winter bee	15101.4
C	20240215	Febr	Hive 03	Winter bee	4875.79
C	20240215	Febr	Hive 03	Winter bee	115582
C	20240215	Febr	Hive 03	Winter bee	18321.7
C	20240215	Febr	Hive 03	Winter bee	14610.7
C	20240215	Febr	Hive 03	Winter bee	1222.19
C	20240215	Febr	Hive 04	Winter bee	6347.97
C	20240215	Febr	Hive 04	Winter bee	13025.6
C	20240215	Febr	Hive 04	Winter bee	9788.61
C	20240215	Febr	Hive 04	Winter bee	8336.8
C	20240215	Febr	Hive 04	Winter bee	34775
C	20240215	Febr	Hive 04	Winter bee	6746.11
C	20231027	OctD		Diseased Bee	41734
C	20231027	OctD		Diseased Bee	5338.74
C	20231027	OctD		Diseased Bee	18945.8

## Sheet: All
Apiary	Date	Month	Hive	Age	Total Hemocyte Count	Remark based on cytospin evaluation
A	20230404	Apr1	kast 01	One-Day-Old bee
A	20230404	Apr1	kast 01	One-Day-Old bee
A	20230404	Apr1	kast 01	One-Day-Old bee
A	20230404	Apr1	kast 01	Forager	9036.78
A	20230404	Apr1	kast 01	Forager	8827.53
A	20230404	Apr1	kast 01	Forager	10559
A	20230404	Apr1	kast 02	One-Day-Old bee
A	20230404	Apr1	kast 02	One-Day-Old bee
A	20230404	Apr1	kast 02	One-Day-Old bee
A	20230404	Apr1	kast 02	Forager	10484.9
A	20230404	Apr1	kast 02	Forager	7840.52
A	20230404	Apr1	kast 02	Forager	1564.77
A	20230404	Apr1	kast 03	One-Day-Old bee
A	20230404	Apr1	kast 03	One-Day-Old bee
A	20230404	Apr1	kast 03	One-Day-Old bee
A	20230404	Apr1	kast 03	Forager	3849.89
A	20230404	Apr1	kast 03	Forager	4903.57
A	20230404	Apr1	kast 03	Forager	4129.51
A	20230404	Apr1	kast 04	One-Day-Old bee
A	20230404	Apr1	kast 04	One-Day-Old bee
A	20230404	Apr1	kast 04	One-Day-Old bee
A	20230404	Apr1	kast 04	Forager	5042.45
A	20230404	Apr1	kast 04	Forager	2453.63
A	20230404	Apr1	kast 04	Forager	11114.5
A	20230421	Apr2	kast 01	One-Day-Old bee	38497.1
A	20230421	Apr2	kast 01	One-Day-Old bee	21662.4
A	20230421	Apr2	kast 01	One-Day-Old bee	34839.8
A	20230421	Apr2	kast 01	Forager	26254.8
A	20230421	Apr2	kast 01	Forager	6736.85
A	20230421	Apr2	kast 01	Forager	24082.7
A	20230421	Apr2	kast 02	One-Day-Old bee	36780.5
A	20230421	Apr2	kast 02	One-Day-Old bee	101466
A	20230421	Apr2	kast 02	One-Day-Old bee	20519.8
A	20230421	Apr2	kast 02	Forager	4688.76
A	20230421	Apr2	kast 02	Forager	7294.24
A	20230421	Apr2	kast 02	Forager	10770.1	Suspected Nosema
A	20230421	Apr2	kast 03	One-Day-Old bee	30802.8
A	20230421	Apr2	kast 03	One-Day-Old bee	92212.2
A	20230421	Apr2	kast 03	One-Day-Old bee	26771.5
A	20230421	Apr2	kast 03	Forager	5807.24
A	20230421	Apr2	kast 03	Forager	4003.59
A	20230421	Apr2	kast 03	Forager	16669.9
A	20230421	Apr2	kast 04	One-Day-Old bee	98504.6
A	20230421	Apr2	kast 04	One-Day-Old bee	268872
A	20230421	Apr2	kast 04	One-Day-Old bee	135867
A	20230421	Apr2	kast 04	Forager	15257
A	20230421	Apr2	kast 04	Forager	3653.6
A	20230421	Apr2	kast 04	Forager	16353.2
A	20230503	May1	kast 01	One-Day-Old bee	55789.2
A	20230503	May1	kast 01	One-Day-Old bee	43535.8
A	20230503	May1	kast 01	One-Day-Old bee	63244.5
A	20230503	May1	kast 01	Forager	3168.43	Suspected Crithidia/Lotmaria
A	20230503	May1	kast 01	Forager	11446
A	20230503	May1	kast 01	Forager	11883
A	20230503	May1	kast 02	One-Day-Old bee	6994.25
A	20230503	May1	kast 02	One-Day-Old bee	27575.2
A	20230503	May1	kast 02	One-Day-Old bee	58078
A	20230503	May1	kast 02	Forager	5475.77
A	20230503	May1	kast 02	Forager	6827.59
A	20230503	May1	kast 02	Forager	4903.57
A	20230503	May1	kast 03	One-Day-Old bee	78629.3
A	20230503	May1	kast 03	One-Day-Old bee	162670
A	20230503	May1	kast 03	One-Day-Old bee	51659.7
A	20230503	May1	kast 03	Forager	442.58
A	20230503	May1	kast 03	Forager	837.014
A	20230503	May1	kast 03	Forager	3753.6
A	20230503	May1	kast 04	One-Day-Old bee	619260
A	20230503	May1	kast 04	One-Day-Old bee	191098
A	20230503	May1	kast 04	One-Day-Old bee	61053.8
A	20230503	May1	kast 04	Forager	4938.75
A	20230503	May1	kast 04	Forager	1620.32
A	20230503	May1	kast 04	Forager	1985.13
A	20230525	May2	kast 01	One-Day-Old bee	16047.7
A	20230525	May2	kast 01	One-Day-Old bee	11033
A	20230525	May2	kast 01	One-Day-Old bee	23904.9
A	20230525	May2	kast 01	Forager	3790.63
A	20230525	May2	kast 01	Forager	399.989
A	20230525	May2	kast 01	Forager	2501.78
A	20230525	May2	kast 02	One-Day-Old bee	27838.1
A	20230525	May2	kast 02	One-Day-Old bee	63007.5
A	20230525	May2	kast 02	One-Day-Old bee	125296
A	20230525	May2	kast 02	Forager	5473.92
A	20230525	May2	kast 02	Forager	2886.96
A	20230525	May2	kast 02	Forager	1218.48
A	20230525	May2	kast 03	One-Day-Old bee	101060
A	20230525	May2	kast 03	One-Day-Old bee	244858
A	20230525	May2	kast 03	One-Day-Old bee	366910
A	20230525	May2	kast 03	Forager	6018.35	Suspected Crithidia/Lotmaria
A	20230525	May2	kast 03	Forager	1701.8
A	20230525	May2	kast 03	Forager	4670.24
A	20230525	May2	kast 04	One-Day-Old bee	146407
A	20230525	May2	kast 04	One-Day-Old bee	136181
A	20230525	May2	kast 04	One-Day-Old bee	56383.6
A	20230525	May2	kast 04	Forager	7703.49	Pollen
A	20230525	May2	kast 04	Forager	1049.97
A	20230525	May2	kast 04	Forager	2714.74
A	20230608	Jun1	kast 01	One-Day-Old bee	14038.5
A	20230608	Jun1	kast 01	One-Day-Old bee	17310.6
A	20230608	Jun1	kast 01	One-Day-Old bee	25190
A	20230608	Jun1	kast 01	Forager	2168.46	Suspected Crithidia/Lotmaria
A	20230608	Jun1	kast 01	Forager	1348.11
A	20230608	Jun1	kast 01	Forager	1307.37	Suspected Crithidia/Lotmaria
A	20230608	Jun1	kast 02	One-Day-Old bee	31804.7
A	20230608	Jun1	kast 02	One-Day-Old bee	30043.6
A	20230608	Jun1	kast 02	One-Day-Old bee	63151.9
A	20230608	Jun1	kast 02	Forager	7338.68	Suspected Crithidia/Lotmaria
A	20230608	Jun1	kast 02	Forager	2092.53	Suspected Crithidia/Lotmaria
A	20230608	Jun1	kast 02	Forager	1803.65
A	20230608	Jun1	kast 03	One-Day-Old bee	16551.4
A	20230608	Jun1	kast 03	One-Day-Old bee	21606.8
A	20230608	Jun1	kast 03	One-Day-Old bee	30639.9
A	20230608	Jun1	kast 03	Forager	2820.29
A	20230608	Jun1	kast 03	Forager	1603.66
A	20230608	Jun1	kast 03	Forager	731.461
A	20230608	Jun1	kast 04	One-Day-Old bee	97251
A	20230608	Jun1	kast 04	One-Day-Old bee	60165
A	20230608	Jun1	kast 04	One-Day-Old bee	87488.3
A	20230608	Jun1	kast 04	Forager	2099.94
A	20230608	Jun1	kast 04	Forager	564.799
A	20230608	Jun1	kast 04	Forager	374.064
A	20230620	Jun2	kast 01	One-Day-Old bee	43084
A	20230620	Jun2	kast 01	One-Day-Old bee	24060.4
A	20230620	Jun2	kast 01	One-Day-Old bee	36739.7
A	20230620	Jun2	kast 01	Forager	2285.12
A	20230620	Jun2	kast 01	Forager	6086.87	Suspected Crithidia/Lotmaria
A	20230620	Jun2	kast 01	Forager	10847.8
A	20230620	Jun2	kast 02	One-Day-Old bee	41354.4
A	20230620	Jun2	kast 02	One-Day-Old bee	51383.7
A	20230620	Jun2	kast 02	One-Day-Old bee	61092.7
A	20230620	Jun2	kast 02	Forager	15807
A	20230620	Jun2	kast 02	Forager	6735
A	20230620	Jun2	kast 02	Forager	7451.64
A	20230620	Jun2	kast 03	One-Day-Old bee	154194
A	20230620	Jun2	kast 03	One-Day-Old bee	48056.1
A	20230620	Jun2	kast 03	One-Day-Old bee	122652
A	20230620	Jun2	kast 03	Forager	5310.96
A	20230620	Jun2	kast 03	Forager	12942.2
A	20230620	Jun2	kast 03	Forager	19356.9
A	20230620	Jun2	kast 04	One-Day-Old bee	119273
A	20230620	Jun2	kast 04	One-Day-Old bee	86671.6
A	20230620	Jun2	kast 04	One-Day-Old bee	92215.9
A	20230620	Jun2	kast 04	Forager	10199.7
A	20230620	Jun2	kast 04	Forager	1920.32
A	20230620	Jun2	kast 04	Forager	3022.14
A	20230727	Jul	kast 01	One-Day-Old bee	29899.2
A	20230727	Jul	kast 01	One-Day-Old bee	50100.4
A	20230727	Jul	kast 01	One-Day-Old bee	59953.9
A	20230727	Jul	kast 01	Forager	7433.13
A	20230727	Jul	kast 01	Forager	4598.02
A	20230727	Jul	kast 01	Forager	2505.49
A	20230727	Jul	kast 02	One-Day-Old bee	96236.2
A	20230727	Jul	kast 02	One-Day-Old bee	26060.4
A	20230727	Jul	kast 02	One-Day-Old bee	51113.4
A	20230727	Jul	kast 02	Forager	2538.82
A	20230727	Jul	kast 02	Forager	18282.8
A	20230727	Jul	kast 02	Forager	1912.91
A	20230727	Jul	kast 03	One-Day-Old bee	19518
A	20230727	Jul	kast 03	One-Day-Old bee	61887.2
A	20230727	Jul	kast 03	One-Day-Old bee	30238
A	20230727	Jul	kast 03	Forager	1736.99
A	20230727	Jul	kast 03	Forager	3116.58
A	20230727	Jul	kast 03	Forager	1468.48
A	20230727	Jul	kast 04	One-Day-Old bee	35243.5
A	20230727	Jul	kast 04	One-Day-Old bee	39858.1
A	20230727	Jul	kast 04	One-Day-Old bee	52922.6
A	20230727	Jul	kast 04	Forager	3192.5
A	20230727	Jul	kast 04	Forager	931.455
A	20230727	Jul	kast 04	Forager	722.202
A	20230822	Aug	kast 01	One-Day-Old bee	18264.3
A	20230822	Aug	kast 01	One-Day-Old bee	33700.9
A	20230822	Aug	kast 01	One-Day-Old bee	16471.8
A	20230822	Aug	kast 01	Forager	3686.93
A	20230822	Aug	kast 01	Forager	3983.22
A	20230822	Aug	kast 01	Forager	7127.58
A	20230822	Aug	kast 02	One-Day-Old bee	52231.9
A	20230822	Aug	kast 02	One-Day-Old bee	3823.97
A	20230822	Aug	kast 02	One-Day-Old bee	5785.02
A	20230822	Aug	kast 02	Forager	2083.28
A	20230822	Aug	kast 02	Forager	3442.5
A	20230822	Aug	kast 02	Forager	6499.82
A	20230822	Aug	kast 03	One-Day-Old bee	26034.5
A	20230822	Aug	kast 03	One-Day-Old bee	36663.8
A	20230822	Aug	kast 03	One-Day-Old bee	26917.8
A	20230822	Aug	kast 03	Forager	2294.38
A	20230822	Aug	kast 03	Forager	888.864
A	20230822	Aug	kast 03	Forager	9881.2
A	20230822	Aug	kast 04	One-Day-Old bee	43384
A	20230822	Aug	kast 04	One-Day-Old bee	60827.9
A	20230822	Aug	kast 04	One-Day-Old bee	69749.9
A	20230822	Aug	kast 04	Forager	7210.91
A	20230822	Aug	kast 04	Forager	8418.28
A	20230822	Aug	kast 04	Forager	18840.2
A	20230920	Sept	kast 01	One-Day-Old bee	22638.3
A	20230920	Sept	kast 01	One-Day-Old bee	42604.4
A	20230920	Sept	kast 01	One-Day-Old bee	22404.9
A	20230920	Sept	kast 01	Forager	5596.14
A	20230920	Sept	kast 01	Forager	18838.4
A	20230920	Sept	kast 01	Forager	11981.1
A	20230920	Sept	kast 02	One-Day-Old bee	22292
A	20230920	Sept	kast 02	One-Day-Old bee	36156.4
A	20230920	Sept	kast 02	One-Day-Old bee	51104.1
A	20230920	Sept	kast 02	Forager	1616.62
A	20230920	Sept	kast 02	Forager	5601.69
A	20230920	Sept	kast 02	Forager	8246.07
A	20230920	Sept	kast 03	One-Day-Old bee	50013.4
A	20230920	Sept	kast 03	One-Day-Old bee	59578
A	20230920	Sept	kast 03	One-Day-Old bee	37091.6
A	20230920	Sept	kast 03	Forager	2509.19
A	20230920	Sept	kast 03	Forager	4888.75
A	20230920	Sept	kast 03	Forager	4188.77
A	20230920	Sept	kast 04	One-Day-Old bee	33078.7
A	20230920	Sept	kast 04	One-Day-Old bee	24632.6
A	20230920	Sept	kast 04	One-Day-Old bee	48365.3
A	20230920	Sept	kast 04	Forager	4116.55
A	20230920	Sept	kast 04	Forager	3398.05
A	20230920	Sept	kast 04	Forager	7644.23
A	20231026	Oct	kast 01	Winter bee	7451.64
A	20231026	Oct	kast 01	Winter bee	40054.4
A	20231026	Oct	kast 01	Winter bee	13751.5
A	20231026	Oct	kast 01	Winter bee	5009.12
A	20231026	Oct	kast 01	Winter bee	2353.64
A	20231026	Oct	kast 01	Winter bee	4390.62
A	20231026	Oct	kast 02	Winter bee	872.198
A	20231026	Oct	kast 02	Winter bee	1016.64
A	20231026	Oct	kast 02	Winter bee	914.789
A	20231026	Oct	kast 02	Winter bee	16812.5
A	20231026	Oct	kast 02	Winter bee	2725.85
A	20231026	Oct	kast 02	Winter bee	37011.9
A	20231026	Oct	kast 03	Winter bee	5594.29
A	20231026	Oct	kast 03	Winter bee	4979.49
A	20231026	Oct	kast 03	Winter bee	7884.96
A	20231026	Oct	kast 03	Winter bee	12070
A	20231026	Oct	kast 03	Winter bee	6355.38
A	20231026	Oct	kast 03	Winter bee	10012.7
A	20231026	Oct	kast 04	Winter bee	9627.51
A	20231026	Oct	kast 04	Winter bee	8901.6
A	20231026	Oct	kast 04	Winter bee	20677.2
A	20231026	Oct	kast 04	Winter bee	33086.1
A	20231026	Oct	kast 04	Winter bee	8690.5
A	20231026	Oct	kast 04	Winter bee	6410.93
A	20231204	Dec	kast 01	Winter bee	4620.24
A	20231204	Dec	kast 01	Winter bee	10457.1
A	20231204	Dec	kast 01	Winter bee	24825.2
A	20231204	Dec	kast 01	Winter bee	36776.7
A	20231204	Dec	kast 01	Winter bee	2911.03
A	20231204	Dec	kast 01	Winter bee	14529.2
A	20231204	Dec	kast 02	Winter bee	12445.9
A	20231204	Dec	kast 02	Winter bee	8681.24
A	20231204	Dec	kast 02	Winter bee	30756.5
A	20231204	Dec	kast 02	Winter bee	18438.4
A	20231204	Dec	kast 02	Winter bee	15619.9
A	20231204	Dec	kast 02	Winter bee	5816.5
A	20231204	Dec	kast 03	Winter bee	16562.5
A	20231204	Dec	kast 03	Winter bee	22747.5
A	20231204	Dec	kast 03	Winter bee	21671.6
A	20231204	Dec	kast 03	Winter bee	13705.2
A	20231204	Dec	kast 03	Winter bee	4488.76
A	20231204	Dec	kast 03	Winter bee	2812.88
A	20231204	Dec	kast 04	Winter bee	42182.2
A	20231204	Dec	kast 04	Winter bee	17031
A	20231204	Dec	kast 04	Winter bee	21499.4
A	20231204	Dec	kast 04	Winter bee	9799.73
A	20231204	Dec	kast 04	Winter bee	8070.14
A	20231204	Dec	kast 04	Winter bee	19230.9
A	20240209	Febr	kast 01	Winter bee	4355.43
A	20240209	Febr	kast 01	Winter bee	2494.37
A	20240209	Febr	kast 01	Winter bee	5733.17
A	20240209	Febr	kast 01	Winter bee	11497.8
A	20240209	Febr	kast 01	Winter bee	14488.5
A	20240209	Febr	kast 01	Winter bee	7796.08
A	20240209	Febr	kast 02	Winter bee	2099.94
A	20240209	Febr	kast 02	Winter bee	4581.35
A	20240209	Febr	kast 02	Winter bee	10766.4
A	20240209	Febr	kast 02	Winter bee	8970.12
A	20240209	Febr	kast 02	Winter bee	10575.6
A	20240209	Febr	kast 02	Winter bee	4622.09
A	20240209	Febr	kast 03	Winter bee	9023.82
A	20240209	Febr	kast 03	Winter bee	8240.51
A	20240209	Febr	kast 03	Winter bee	17203.2
A	20240209	Febr	kast 03	Winter bee	16794
A	20240209	Febr	kast 03	Winter bee	2479.56
A	20240209	Febr	kast 03	Winter bee	9366.4
A	20240209	Febr	kast 04	Winter bee	3879.52
A	20240209	Febr	kast 04	Winter bee	21893.8
A	20240209	Febr	kast 04	Winter bee	24671.5
A	20240209	Febr	kast 04	Winter bee	6466.49
A	20240209	Febr	kast 04	Winter bee	21395.7
A	20240209	Febr	kast 04	Winter bee	6114.64
B	20230313	Mar	Hive 01	One-Day-Old bee	2098.09
B	20230313	Mar	Hive 01	One-Day-Old bee	3273.98
B	20230313	Mar	Hive 01	One-Day-Old bee
B	20230313	Mar	Hive 01	Forager	8760.87
B	20230313	Mar	Hive 01	Forager	4244.33
B	20230313	Mar	Hive 01	Forager	1881.43	Pollen
B	20230313	Mar	Hive 02	One-Day-Old bee	25778.9
B	20230313	Mar	Hive 02	One-Day-Old bee	37149
B	20230313	Mar	Hive 02	One-Day-Old bee	3231.39
B	20230313	Mar	Hive 02	Forager	7103.5
B	20230313	Mar	Hive 02	Forager	3985.07
B	20230313	Mar	Hive 02	Forager	8334.95
B	20230313	Mar	Hive 03	One-Day-Old bee	118950
B	20230313	Mar	Hive 03	One-Day-Old bee	40847
B	20230313	Mar	Hive 03	One-Day-Old bee	140265
B	20230313	Mar	Hive 03	Forager	8251.62
B	20230313	Mar	Hive 03	Forager	1375.89
B	20230313	Mar	Hive 03	Forager	7473.86
B	20230313	Mar	Hive 04	One-Day-Old bee	22543.8
B	20230313	Mar	Hive 04	One-Day-Old bee	17344
B	20230313	Mar	Hive 04	One-Day-Old bee	16207
B	20230313	Mar	Hive 04	Forager	4646.17
B	20230313	Mar	Hive 04	Forager	1866.61
B	20230313	Mar	Hive 04	Forager	1566.62
B	20230417	Apr	Hive 01	One-Day-Old bee	45784.1
B	20230417	Apr	Hive 01	One-Day-Old bee	107002
B	20230417	Apr	Hive 01	One-Day-Old bee	42936.5
B	20230417	Apr	Hive 01	Forager	5949.21
B	20230417	Apr	Hive 01	Forager	6636.51
B	20230417	Apr	Hive 01	Forager	1523.81
B	20230417	Apr	Hive 02	One-Day-Old bee	42988.9
B	20230417	Apr	Hive 02	One-Day-Old bee	158773
B	20230417	Apr	Hive 02	One-Day-Old bee	104548
B	20230417	Apr	Hive 02	Forager	6944.45
B	20230417	Apr	Hive 02	Forager	8088.89
B	20230417	Apr	Hive 02	Forager	4104.76
B	20230417	Apr	Hive 03	One-Day-Old bee	156465
B	20230417	Apr	Hive 03	One-Day-Old bee	42406.4
B	20230417	Apr	Hive 03	One-Day-Old bee	129551
B	20230417	Apr	Hive 03	Forager	4950.79
B	20230417	Apr	Hive 03	Forager	10223.8
B	20230417	Apr	Hive 03	Forager	6238.1
B	20230417	Apr	Hive 04	One-Day-Old bee	89366.7
B	20230417	Apr	Hive 04	One-Day-Old bee	67865.1
B	20230417	Apr	Hive 04	One-Day-Old bee	22549.2
B	20230417	Apr	Hive 04	Forager	2709.52
B	20230417	Apr	Hive 04	Forager	3803.18
B	20230417	Apr	Hive 04	Forager	2419.05
B	20230510	May1	Hive 01	One-Day-Old bee	22567.9
B	20230510	May1	Hive 01	One-Day-Old bee	25647.4
B	20230510	May1	Hive 01	One-Day-Old bee	34345.3
B	20230510	May1	Hive 01	Forager	6022.05	Suspected Nosema
B	20230510	May1	Hive 01	Forager	3951.74
B	20230510	May1	Hive 01	Forager	5942.43
B	20230510	May1	Hive 02	One-Day-Old bee	81581
B	20230510	May1	Hive 02	One-Day-Old bee	88016.1
B	20230510	May1	Hive 02	One-Day-Old bee	110784
B	20230510	May1	Hive 02	Forager	9553.44
B	20230510	May1	Hive 02	Forager	13981.1
B	20230510	May1	Hive 02	Forager	690.721
B	20230510	May1	Hive 03	One-Day-Old bee	46254.3
B	20230510	May1	Hive 03	One-Day-Old bee	99180.6
B	20230510	May1	Hive 03	One-Day-Old bee	41113.7
B	20230510	May1	Hive 03	Forager	5225.78
B	20230510	May1	Hive 03	Forager	6677.59	Suspected Crithidia/Lotmaria
B	20230510	May1	Hive 03	Forager	9653.43
B	20230510	May1	Hive 04	One-Day-Old bee	54546.6
B	20230510	May1	Hive 04	One-Day-Old bee	66711.1
B	20230510	May1	Hive 04	One-Day-Old bee	48376.4
B	20230510	May1	Hive 04	Forager	2549.93
B	20230510	May1	Hive 04	Forager	3857.3
B	20230510	May1	Hive 04	Forager	214.809
B	20230524	May2	Hive 01	One-Day-Old bee	14418.1
B	20230524	May2	Hive 01	One-Day-Old bee	22075.3
B	20230524	May2	Hive 01	One-Day-Old bee	20251.3
B	20230524	May2	Hive 01	Forager	1003.68
B	20230524	May2	Hive 01	Forager	4283.21
B	20230524	May2	Hive 01	Forager	4153.59
B	20230524	May2	Hive 02	One-Day-Old bee	58866.9
B	20230524	May2	Hive 02	One-Day-Old bee	62279.7
B	20230524	May2	Hive 02	One-Day-Old bee	25632.6
B	20230524	May2	Hive 02	Forager	1690.69
B	20230524	May2	Hive 02	Forager	5273.93
B	20230524	May2	Hive 02	Forager	5825.76
B	20230524	May2	Hive 03	One-Day-Old bee	18351.3
B	20230524	May2	Hive 03	One-Day-Old bee	26521.5
B	20230524	May2	Hive 03	One-Day-Old bee	42535.8
B	20230524	May2	Hive 03	Forager	3840.63
B	20230524	May2	Hive 03	Forager	2455.49
B	20230524	May2	Hive 03	Forager	2342.53
B	20230524	May2	Hive 04	One-Day-Old bee	19340.2
B	20230524	May2	Hive 04	One-Day-Old bee	22286.4
B	20230524	May2	Hive 04	One-Day-Old bee	55022.5
B	20230524	May2	Hive 04	Forager	1790.69
B	20230524	May2	Hive 04	Forager	2944.36
B	20230524	May2	Hive 04	Forager	3253.61
B	20230614	Jun1	Hive 01	One-Day-Old bee	6881.29
B	20230614	Jun1	Hive 01	One-Day-Old bee	18397.6
B	20230614	Jun1	Hive 01	One-Day-Old bee	39882.2
B	20230614	Jun1	Hive 01	Forager	6016.5
B	20230614	Jun1	Hive 01	Forager	7996.07
B	20230614	Jun1	Hive 01	Forager	831.458
B	20230614	Jun1	Hive 02	One-Day-Old bee	31849.1
B	20230614	Jun1	Hive 02	One-Day-Old bee	122495
B	20230614	Jun1	Hive 02	One-Day-Old bee	23201.2
B	20230614	Jun1	Hive 02	Forager	4979.49
B	20230614	Jun1	Hive 02	Forager	1996.24
B	20230614	Jun1	Hive 02	Forager	4638.76
B	20230614	Jun1	Hive 03	One-Day-Old bee	41304.4
B	20230614	Jun1	Hive 03	One-Day-Old bee	23021.6
B	20230614	Jun1	Hive 03	One-Day-Old bee	98741.7
B	20230614	Jun1	Hive 03	Forager	8547.91
B	20230614	Jun1	Hive 03	Forager	4051.74
B	20230614	Jun1	Hive 03	Forager	5351.7
B	20230614	Jun1	Hive 04	One-Day-Old bee	27619.6
B	20230614	Jun1	Hive 04	One-Day-Old bee	58061.3
B	20230614	Jun1	Hive 04	One-Day-Old bee	29154.7
B	20230614	Jun1	Hive 04	Forager	1477.74
B	20230614	Jun1	Hive 04	Forager	5377.63
B	20230614	Jun1	Hive 04	Forager	1342.55
B	20230628	Jun2	Hive 01	One-Day-Old bee	27658.5
B	20230628	Jun2	Hive 01	One-Day-Old bee	96736.2
B	20230628	Jun2	Hive 01	One-Day-Old bee	55552.1
B	20230628	Jun2	Hive 01	Forager	8877.53	Suspected Crithidia/Lotmaria
B	20230628	Jun2	Hive 01	Forager	572.206
B	20230628	Jun2	Hive 01	Forager	14405.2
B	20230628	Jun2	Hive 02	One-Day-Old bee	95862.1
B	20230628	Jun2	Hive 02	One-Day-Old bee	29277
B	20230628	Jun2	Hive 02	One-Day-Old bee	149418
B	20230628	Jun2	Hive 02	Forager	4472.1
B	20230628	Jun2	Hive 02	Forager	24690	Pollen
B	20230628	Jun2	Hive 02	Forager	3618.42
B	20230628	Jun2	Hive 03	One-Day-Old bee	33795.3
B	20230628	Jun2	Hive 03	One-Day-Old bee	18738.4
B	20230628	Jun2	Hive 03	One-Day-Old bee	61483.5
B	20230628	Jun2	Hive 03	Forager	15681
B	20230628	Jun2	Hive 03	Forager	10264.5
B	20230628	Jun2	Hive 03	Forager	18329.1
B	20230628	Jun2	Hive 04	One-Day-Old bee	18255
B	20230628	Jun2	Hive 04	One-Day-Old bee	15908.8
B	20230628	Jun2	Hive 04	One-Day-Old bee	29171.4
B	20230628	Jun2	Hive 04	Forager	3340.65
B	20230628	Jun2	Hive 04	Forager	8596.06	Suspected Crithidia/Lotmaria
B	20230628	Jun2	Hive 04	Forager	1942.54
B	20230710	Jul	Hive 01	One-Day-Old bee	24567.8
B	20230710	Jul	Hive 01	One-Day-Old bee	24164.1
B	20230710	Jul	Hive 01	One-Day-Old bee	28669.6
B	20230710	Jul	Hive 01	Forager	2540.67	Suspected Crithidia/Lotmaria
B	20230710	Jul	Hive 01	Forager	12918.2
B	20230710	Jul	Hive 01	Forager	4086.92
B	20230710	Jul	Hive 02	One-Day-Old bee	38447.1
B	20230710	Jul	Hive 02	One-Day-Old bee	38228.6
B	20230710	Jul	Hive 02	One-Day-Old bee	49933.8
B	20230710	Jul	Hive 02	Forager	4103.59
B	20230710	Jul	Hive 02	Forager	6910.92
B	20230710	Jul	Hive 02	Forager	5468.37
B	20230710	Jul	Hive 03	One-Day-Old bee
B	20230710	Jul	Hive 03	One-Day-Old bee
B	20230710	Jul	Hive 03	One-Day-Old bee
B	20230710	Jul	Hive 03	Forager	32154.7
B	20230710	Jul	Hive 03	Forager	78784.8
B	20230710	Jul	Hive 03	Forager	22304.9	Suspected Crithidia/Lotmaria
B	20230710	Jul	Hive 04	One-Day-Old bee	3849.89
B	20230710	Jul	Hive 04	One-Day-Old bee	14488.5
B	20230710	Jul	Hive 04	One-Day-Old bee	17332.8
B	20230710	Jul	Hive 04	Forager	5479.48
B	20230710	Jul	Hive 04	Forager	11120.1
B	20230710	Jul	Hive 04	Forager	14090.3
B	20230823	Aug	Hive 01	One-Day-Old bee	23445.6
B	20230823	Aug	Hive 01	One-Day-Old bee	17773.6
B	20230823	Aug	Hive 01	One-Day-Old bee	14542.2
B	20230823	Aug	Hive 01	Forager	10144.2
B	20230823	Aug	Hive 01	Forager	1944.39
B	20230823	Aug	Hive 01	Forager	1961.06
B	20230823	Aug	Hive 02	One-Day-Old bee	19127.2
B	20230823	Aug	Hive 02	One-Day-Old bee	93943.7
B	20230823	Aug	Hive 02	One-Day-Old bee	12564.5
B	20230823	Aug	Hive 02	Forager	4079.52
B	20230823	Aug	Hive 02	Forager	17153.2
B	20230823	Aug	Hive 02	Forager	5031.34
B	20230823	Aug	Hive 03	One-Day-Old bee	22977.1
B	20230823	Aug	Hive 03	One-Day-Old bee	12694.1
B	20230823	Aug	Hive 03	One-Day-Old bee	46500.5
B	20230823	Aug	Hive 03	Forager	2709.18	Suspected Crithidia/Lotmaria
B	20230823	Aug	Hive 03	Forager	3318.43
B	20230823	Aug	Hive 03	Forager	2220.31
B	20230823	Aug	Hive 04	One-Day-Old bee	47289.4
B	20230823	Aug	Hive 04	One-Day-Old bee	25275.2
B	20230823	Aug	Hive 04	One-Day-Old bee	33928.7
B	20230823	Aug	Hive 04	Forager	1940.69
B	20230823	Aug	Hive 04	Forager	1642.55
B	20230823	Aug	Hive 04	Forager	4962.82
B	20230913	Sept	Hive 01	One-Day-Old bee	21112.4
B	20230913	Sept	Hive 01	One-Day-Old bee	12525.6
B	20230913	Sept	Hive 01	One-Day-Old bee	35617.5
B	20230913	Sept	Hive 01	Forager	12364.5
B	20230913	Sept	Hive 01	Forager	5131.34
B	20230913	Sept	Hive 01	Forager	6336.86
B	20230913	Sept	Hive 02	One-Day-Old bee	27202.9
B	20230913	Sept	Hive 02	One-Day-Old bee	20514.2
B	20230913	Sept	Hive 02	One-Day-Old bee	12829.3
B	20230913	Sept	Hive 02	Forager	3112.88
B	20230913	Sept	Hive 02	Forager	1853.65
B	20230913	Sept	Hive 02	Forager	3122.13
B	20230913	Sept	Hive 03	One-Day-Old bee	7840.52
B	20230913	Sept	Hive 03	One-Day-Old bee	27201.1
B	20230913	Sept	Hive 03	One-Day-Old bee	72060.9
B	20230913	Sept	Hive 03	Forager	11307.1
B	20230913	Sept	Hive 03	Forager	5116.52
B	20230913	Sept	Hive 03	Forager	11325.6
B	20230913	Sept	Hive 04	One-Day-Old bee	39811.8
B	20230913	Sept	Hive 04	One-Day-Old bee	39524.8
B	20230913	Sept	Hive 04	One-Day-Old bee	33832.4
B	20230913	Sept	Hive 04	Forager	5749.84
B	20230913	Sept	Hive 04	Forager	3349.91
B	20230913	Sept	Hive 04	Forager	1962.91
B	20231011	Oct	Hive 01	One-Day-Old bee	39237.8
B	20231011	Oct	Hive 01	One-Day-Old bee	24741.9
B	20231011	Oct	Hive 01	One-Day-Old bee	48883.8
B	20231011	Oct	Hive 01	Forager	6685
B	20231011	Oct	Hive 01	Forager	4342.47
B	20231011	Oct	Hive 01	Forager	16216.2
B	20231011	Oct	Hive 02	One-Day-Old bee	66335.2
B	20231011	Oct	Hive 02	One-Day-Old bee	54811.4
B	20231011	Oct	Hive 02	One-Day-Old bee	35706.4
B	20231011	Oct	Hive 02	Forager	7129.43
B	20231011	Oct	Hive 02	Forager	3638.79
B	20231011	Oct	Hive 02	Forager	3307.31
B	20231011	Oct	Hive 03	One-Day-Old bee	42996.9
B	20231011	Oct	Hive 03	One-Day-Old bee	31278.8
B	20231011	Oct	Hive 03	One-Day-Old bee	54335.5
B	20231011	Oct	Hive 03	Forager	7931.26
B	20231011	Oct	Hive 03	Forager	8571.98
B	20231011	Oct	Hive 03	Forager	5073.93
B	20231011	Oct	Hive 04	One-Day-Old bee	58657.6
B	20231011	Oct	Hive 04	One-Day-Old bee	66648.1
B	20231011	Oct	Hive 04	One-Day-Old bee	35012
B	20231011	Oct	Hive 04	Forager	1675.88
B	20231011	Oct	Hive 04	Forager	9425.66
B	20231011	Oct	Hive 04	Forager	935.159
B	20231213	Dec	Hive 01	Winter bee	6414.64
B	20231213	Dec	Hive 01	Winter bee	2238.83
B	20231213	Dec	Hive 01	Winter bee	2536.97
B	20231213	Dec	Hive 01	Winter bee	3083.25
B	20231213	Dec	Hive 01	Winter bee	2451.78
B	20231213	Dec	Hive 01	Winter bee	2699.92
B	20231213	Dec	Hive 02	Winter bee	4175.81
B	20231213	Dec	Hive 02	Winter bee	6966.47
B	20231213	Dec	Hive 02	Winter bee	23540.1
B	20231213	Dec	Hive 02	Winter bee	9301.59	Pollen
B	20231213	Dec	Hive 02	Winter bee	2027.72
B	20231213	Dec	Hive 02	Winter bee	3366.57
B	20231213	Dec	Hive 03	Winter bee	1018.49
B	20231213	Dec	Hive 03	Winter bee	4544.32
B	20231213	Dec	Hive 03	Winter bee	3788.78
B	20231213	Dec	Hive 03	Winter bee	2190.68
B	20231213	Dec	Hive 03	Winter bee	1570.33
B	20231213	Dec	Hive 03	Winter bee	1205.52
B	20231213	Dec	Hive 04	Winter bee	14645.9
B	20231213	Dec	Hive 04	Winter bee	11338.6	Pollen
B	20231213	Dec	Hive 04	Winter bee	5844.28
B	20231213	Dec	Hive 04	Winter bee	3588.79
B	20231213	Dec	Hive 04	Winter bee	4344.32
B	20231213	Dec	Hive 04	Winter bee	6007.24
B	20240206	Febr	Hive 01	Winter bee	987.009
B	20240206	Febr	Hive 01	Winter bee	2062.91
B	20240206	Febr	Hive 01	Winter bee	1075.9
B	20240206	Febr	Hive 01	Winter bee	3590.64
B	20240206	Febr	Hive 01	Winter bee	1711.06
B	20240206	Febr	Hive 01	Winter bee	1831.43
B	20240206	Febr	Hive 02	Winter bee	13807	Pollen
B	20240206	Febr	Hive 02	Winter bee	13142.2
B	20240206	Febr	Hive 02	Winter bee	17129.1
B	20240206	Febr	Hive 02	Winter bee	10538.6
B	20240206	Febr	Hive 02	Winter bee	5773.91
B	20240206	Febr	Hive 02	Winter bee	9431.22
B	20240206	Febr	Hive 03	Winter bee	3457.31
B	20240206	Febr	Hive 03	Winter bee	3072.14
B	20240206	Febr	Hive 03	Winter bee	3683.23
B	20240206	Febr	Hive 03	Winter bee	2688.81
B	20240206	Febr	Hive 03	Winter bee	7633.12
B	20240206	Febr	Hive 03	Winter bee	8173.85
B	20240206	Febr	Hive 04	Winter bee	17060.6
B	20240206	Febr	Hive 04	Winter bee	9212.7
B	20240206	Febr	Hive 04	Winter bee	5123.93
B	20240206	Febr	Hive 04	Winter bee	10020.1
B	20240206	Febr	Hive 04	Winter bee	4142.48
B	20240206	Febr	Hive 04	Winter bee	6190.57
C	20230426	Apr	Hive 01	One-Day-Old bee	69977.7
C	20230426	Apr	Hive 01	One-Day-Old bee	19447.6
C	20230426	Apr	Hive 01	One-Day-Old bee	25647.4
C	20230426	Apr	Hive 01	Forager	874.05
C	20230426	Apr	Hive 01	Forager	6490.56
C	20230426	Apr	Hive 01	Forager	13312.6
C	20230426	Apr	Hive 02	One-Day-Old bee	45196.9
C	20230426	Apr	Hive 02	One-Day-Old bee	67585.1
C	20230426	Apr	Hive 02	One-Day-Old bee	150868
C	20230426	Apr	Hive 02	Forager	2418.45
C	20230426	Apr	Hive 02	Forager	5129.49
C	20230426	Apr	Hive 02	Forager	3590.64
C	20230426	Apr	Hive 03	One-Day-Old bee	19921.7
C	20230426	Apr	Hive 03	One-Day-Old bee	40784
C	20230426	Apr	Hive 03	One-Day-Old bee	57635.4
C	20230426	Apr	Hive 03	Forager	9162.71
C	20230426	Apr	Hive 03	Forager	11166.4
C	20230426	Apr	Hive 03	Forager	1729.58
C	20230426	Apr	Hive 04	One-Day-Old bee	24558.6
C	20230426	Apr	Hive 04	One-Day-Old bee	41447
C	20230426	Apr	Hive 04	One-Day-Old bee	16316.2
C	20230426	Apr	Hive 04	Forager	3970.26
C	20230426	Apr	Hive 04	Forager	2814.74
C	20230426	Apr	Hive 04	Forager	3677.67
C	20230509	May1	Hive 01	One-Day-Old bee	47504.2
C	20230509	May1	Hive 01	One-Day-Old bee	12670
C	20230509	May1	Hive 01	One-Day-Old bee	69879.5
C	20230509	May1	Hive 01	Forager	3431.39
C	20230509	May1	Hive 01	Forager	2359.19
C	20230509	May1	Hive 01	Forager	3407.31
C	20230509	May1	Hive 02	One-Day-Old bee	82418.1
C	20230509	May1	Hive 02	One-Day-Old bee	116219
C	20230509	May1	Hive 02	One-Day-Old bee	198981
C	20230509	May1	Hive 02	Forager	10236.8
C	20230509	May1	Hive 02	Forager	5248
C	20230509	May1	Hive 02	Forager	5229.48
C	20230509	May1	Hive 03	One-Day-Old bee	81186.6
C	20230509	May1	Hive 03	One-Day-Old bee	77947.8
C	20230509	May1	Hive 03	One-Day-Old bee	144046
C	20230509	May1	Hive 03	Forager	6897.95
C	20230509	May1	Hive 03	Forager	2544.37
C	20230509	May1	Hive 03	Forager	2816.59
C	20230509	May1	Hive 04	One-Day-Old bee	23797.5
C	20230509	May1	Hive 04	One-Day-Old bee	40687.7
C	20230509	May1	Hive 04	One-Day-Old bee	51578.2
C	20230509	May1	Hive 04	Forager	1986.98
C	20230509	May1	Hive 04	Forager	1327.74
C	20230509	May1	Hive 04	Forager	5473.92
C	20230530	May2	Hive 01	One-Day-Old bee	202161
C	20230530	May2	Hive 01	One-Day-Old bee	299140
C	20230530	May2	Hive 01	One-Day-Old bee	77651.5
C	20230530	May2	Hive 01	Forager	4549.87
C	20230530	May2	Hive 01	Forager	24754.9
C	20230530	May2	Hive 01	Forager	19986.5
C	20230530	May2	Hive 02	One-Day-Old bee	46383.9
C	20230530	May2	Hive 02	One-Day-Old bee	26149.3
C	20230530	May2	Hive 02	One-Day-Old bee	37969.3
C	20230530	May2	Hive 02	Forager	5409.11
C	20230530	May2	Hive 02	Forager	5299.85
C	20230530	May2	Hive 02	Forager	6888.7	Suspected Crithidia/Lotmaria
C	20230530	May2	Hive 03	One-Day-Old bee	37895.2
C	20230530	May2	Hive 03	One-Day-Old bee	30184.3
C	20230530	May2	Hive 03	One-Day-Old bee	72660.9
C	20230530	May2	Hive 03	Forager	1799.95
C	20230530	May2	Hive 03	Forager	3027.69
C	20230530	May2	Hive 03	Forager	3188.8
C	20230530	May2	Hive 04	One-Day-Old bee	114419
C	20230530	May2	Hive 04	One-Day-Old bee	81023.7
C	20230530	May2	Hive 04	One-Day-Old bee
C	20230530	May2	Hive 04	Forager	4085.07
C	20230530	May2	Hive 04	Forager	1831.43
C	20230530	May2	Hive 04	Forager	1118.49
C	20230615	Jun1	Hive 01	One-Day-Old bee	85423.5
C	20230615	Jun1	Hive 01	One-Day-Old bee	33410.2
C	20230615	Jun1	Hive 01	One-Day-Old bee	114825
C	20230615	Jun1	Hive 01	Forager	7609.05
C	20230615	Jun1	Hive 01	Forager	8699.76
C	20230615	Jun1	Hive 01	Forager	1953.65
C	20230615	Jun1	Hive 02	One-Day-Old bee	47122.8
C	20230615	Jun1	Hive 02	One-Day-Old bee	30093.6
C	20230615	Jun1	Hive 02	One-Day-Old bee	87510.5
C	20230615	Jun1	Hive 02	Forager	4186.92
C	20230615	Jun1	Hive 02	Forager	1048.12
C	20230615	Jun1	Hive 02	Forager	6197.97
C	20230615	Jun1	Hive 03	One-Day-Old bee	43661.7
C	20230615	Jun1	Hive 03	One-Day-Old bee	269122
C	20230615	Jun1	Hive 03	One-Day-Old bee	100908
C	20230615	Jun1	Hive 03	Forager	22762.3
C	20230615	Jun1	Hive 03	Forager	3286.94
C	20230615	Jun1	Hive 03	Forager	3362.87
C	20230615	Jun1	Hive 04	One-Day-Old bee	20310.5
C	20230615	Jun1	Hive 04	One-Day-Old bee	106564
C	20230615	Jun1	Hive 04	One-Day-Old bee	164362
C	20230615	Jun1	Hive 04	Forager	7520.16
C	20230615	Jun1	Hive 04	Forager	2125.87
C	20230615	Jun1	Hive 04	Forager	3625.82
C	20230627	Jun2	Hive 01	One-Day-Old bee	106966
C	20230627	Jun2	Hive 01	One-Day-Old bee	84727.3
C	20230627	Jun2	Hive 01	One-Day-Old bee	151488
C	20230627	Jun2	Hive 01	Forager	7238.69
C	20230627	Jun2	Hive 01	Forager	9979.35
C	20230627	Jun2	Hive 01	Forager	6129.46
C	20230627	Jun2	Hive 02	One-Day-Old bee	91069.7
C	20230627	Jun2	Hive 02	One-Day-Old bee	244495
C	20230627	Jun2	Hive 02	One-Day-Old bee	96425.1
C	20230627	Jun2	Hive 02	Forager	20040.2
C	20230627	Jun2	Hive 02	Forager	35426.8	Pollen
C	20230627	Jun2	Hive 02	Forager	8836.79
C	20230627	Jun2	Hive 03	One-Day-Old bee	18340.2
C	20230627	Jun2	Hive 03	One-Day-Old bee	54852.2
C	20230627	Jun2	Hive 03	One-Day-Old bee	40954.4
C	20230627	Jun2	Hive 03	Forager	9738.62
C	20230627	Jun2	Hive 03	Forager	13036.7
C	20230627	Jun2	Hive 03	Forager	6372.04
C	20230627	Jun2	Hive 04	One-Day-Old bee	109875
C	20230627	Jun2	Hive 04	One-Day-Old bee	23290.1
C	20230627	Jun2	Hive 04	One-Day-Old bee	24936.3
C	20230627	Jun2	Hive 04	Forager	8292.36	Suspected Nosema
C	20230627	Jun2	Hive 04	Forager	5244.3	Suspected Crithidia/Lotmaria
C	20230627	Jun2	Hive 04	Forager	4844.31
C	20230725	Jul	Hive 01	One-Day-Old bee	19906.8
C	20230725	Jul	Hive 01	One-Day-Old bee	18355
C	20230725	Jul	Hive 01	One-Day-Old bee	24756.7
C	20230725	Jul	Hive 01	Forager	3533.23
C	20230725	Jul	Hive 01	Forager	6614.63
C	20230725	Jul	Hive 01	Forager	3831.37
C	20230725	Jul	Hive 02	One-Day-Old bee	45302.4
C	20230725	Jul	Hive 02	One-Day-Old bee	48098.7
C	20230725	Jul	Hive 02	One-Day-Old bee	35428.6
C	20230725	Jul	Hive 02	Forager	2264.75
C	20230725	Jul	Hive 02	Forager	4203.59	Suspected Nosema
C	20230725	Jul	Hive 02	Forager	3359.17
C	20230725	Jul	Hive 03	One-Day-Old bee	31195.4
C	20230725	Jul	Hive 03	One-Day-Old bee	75681.2
C	20230725	Jul	Hive 03	One-Day-Old bee	205316
C	20230725	Jul	Hive 03	Forager	19425.4
C	20230725	Jul	Hive 03	Forager	2146.24
C	20230725	Jul	Hive 03	Forager	5709.1
C	20230725	Jul	Hive 04	One-Day-Old bee	20066.1
C	20230725	Jul	Hive 04	One-Day-Old bee	58183.6
C	20230725	Jul	Hive 04	One-Day-Old bee	22245.7
C	20230725	Jul	Hive 04	Forager	4103.59	Suspected Nosema
C	20230725	Jul	Hive 04	Forager	2033.28
C	20230725	Jul	Hive 04	Forager	4979.49
C	20230831	Aug	Hive 01	One-Day-Old bee	55313.3
C	20230831	Aug	Hive 01	One-Day-Old bee	36771.2
C	20230831	Aug	Hive 01	One-Day-Old bee	56948.4
C	20230824	Aug	Hive 01	Forager	6342.41
C	20230824	Aug	Hive 01	Forager	13840.4
C	20230824	Aug	Hive 01	Forager	7120.17
C	20230831	Aug	Hive 02	One-Day-Old bee	12484.8
C	20230831	Aug	Hive 02	One-Day-Old bee	49517.1
C	20230831	Aug	Hive 02	One-Day-Old bee	16334.7
C	20230824	Aug	Hive 02	Forager	22592
C	20230824	Aug	Hive 02	Forager	22823.4	Pollen
C	20230824	Aug	Hive 02	Forager	7609.05
C	20230831	Aug	Hive 03	One-Day-Old bee	26886.3
C	20230831	Aug	Hive 03	One-Day-Old bee	53441.1
C	20230831	Aug	Hive 03	One-Day-Old bee	13475.5
C	20230824	Aug	Hive 03	Forager	11349.7
C	20230824	Aug	Hive 03	Forager	5849.84
C	20230824	Aug	Hive 03	Forager	4405.43
C	20230831	Aug	Hive 04	One-Day-Old bee	70336.9
C	20230831	Aug	Hive 04	One-Day-Old bee	17184.7
C	20230831	Aug	Hive 04	One-Day-Old bee	16164.4
C	20230824	Aug	Hive 04	Forager	1116.64
C	20230824	Aug	Hive 04	Forager	320.361
C	20230824	Aug	Hive 04	Forager	779.608
C	20230929	Sept	Hive 01	One-Day-Old bee	16690.3
C	20230929	Sept	Hive 01	One-Day-Old bee	65631.5
C	20230929	Sept	Hive 01	One-Day-Old bee	129598
C	20230929	Sept	Hive 01	Forager	8909.01
C	20230929	Sept	Hive 01	Forager	2049.94
C	20230929	Sept	Hive 01	Forager	11729.3
C	20230929	Sept	Hive 02	One-Day-Old bee	55841
C	20230929	Sept	Hive 02	One-Day-Old bee	21388.3
C	20230929	Sept	Hive 02	One-Day-Old bee	25660.4
C	20230929	Sept	Hive 02	Forager	1266.63
C	20230929	Sept	Hive 02	Forager	1568.47
C	20230929	Sept	Hive 02	Forager	1224.04
C	20230929	Sept	Hive 03	One-Day-Old bee	77097.8
C	20230929	Sept	Hive 03	One-Day-Old bee	11221.9
C	20230929	Sept	Hive 03	One-Day-Old bee	50709.7
C	20230929	Sept	Hive 03	Forager	5322.07
C	20230929	Sept	Hive 03	Forager	8268.29
C	20230929	Sept	Hive 03	Forager	29956.6
C	20230929	Sept	Hive 04	One-Day-Old bee	17788.4
C	20230929	Sept	Hive 04	One-Day-Old bee	16929.2
C	20230929	Sept	Hive 04	One-Day-Old bee	55607.7
C	20230929	Sept	Hive 04	Forager	13899.6
C	20230929	Sept	Hive 04	Forager	3712.86
C	20230929	Sept	Hive 04	Forager	3690.64
C	20231027	Oct	Hive 01	Winter bee	2214.75
C	20231027	Oct	Hive 01	Winter bee	20442
C	20231027	Oct	Hive 01	Winter bee	4083.22
C	20231027	Oct	Hive 01	Winter bee	1503.66
C	20231027	Oct	Hive 01	Winter bee	651.834
C	20231027	Oct	Hive 01	Winter bee	23014.2
C	20231027	Oct	Hive 02	Winter bee	3466.57
C	20231027	Oct	Hive 02	Winter bee	3683.23
C	20231027	Oct	Hive 02	Winter bee	15281.1
C	20231027	Oct	Hive 02	Winter bee	9040.49
C	20231027	Oct	Hive 02	Winter bee	2659.18
C	20231027	Oct	Hive 02	Winter bee	3353.61
C	20231027	Oct	Hive 03	Winter bee	6846.1
C	20231027	Oct	Hive 03	Winter bee	10362.7
C	20231027	Oct	Hive 03	Winter bee	2192.53
C	20231027	Oct	Hive 03	Winter bee	12542.2	Pollen
C	20231027	Oct	Hive 03	Winter bee	3629.53
C	20231027	Oct	Hive 03	Winter bee	9723.8
C	20231027	Oct	Hive 04	Winter bee	2577.71
C	20231027	Oct	Hive 04	Winter bee	1642.55
C	20231027	Oct	Hive 04	Winter bee	2224.01
C	20231027	Oct	Hive 04	Winter bee	5879.46
C	20231027	Oct	Hive 04	Winter bee	15582.9
C	20231027	Oct	Hive 04	Winter bee	3481.38
C	20231208	Dec	Hive 01	Winter bee	11975.6
C	20231208	Dec	Hive 01	Winter bee	11088.6
C	20231208	Dec	Hive 01	Winter bee	27038.1
C	20231208	Dec	Hive 01	Winter bee	14395.9
C	20231208	Dec	Hive 01	Winter bee	18614.3
C	20231208	Dec	Hive 01	Winter bee	19451.3
C	20231208	Dec	Hive 02	Winter bee	71985
C	20231208	Dec	Hive 02	Winter bee	24397.5
C	20231208	Dec	Hive 02	Winter bee	20397.6
C	20231208	Dec	Hive 02	Winter bee	15325.5
C	20231208	Dec	Hive 02	Winter bee	8934.93
C	20231208	Dec	Hive 02	Winter bee	21317.9
C	20231208	Dec	Hive 03	Winter bee	39884.1
C	20231208	Dec	Hive 03	Winter bee	5123.93
C	20231208	Dec	Hive 03	Winter bee	5233.19
C	20231208	Dec	Hive 03	Winter bee	12736.7
C	20231208	Dec	Hive 03	Winter bee	6779.44
C	20231208	Dec	Hive 03	Winter bee	1203.67
C	20231208	Dec	Hive 04	Winter bee	7538.68
C	20231208	Dec	Hive 04	Winter bee	6035.02
C	20231208	Dec	Hive 04	Winter bee	3777.67
C	20231208	Dec	Hive 04	Winter bee	13714.4
C	20231208	Dec	Hive 04	Winter bee	6653.52
C	20231208	Dec	Hive 04	Winter bee	7860.89
C	20240215	Febr	Hive 01	Winter bee	4170.25
C	20240215	Febr	Hive 01	Winter bee	2814.74
C	20240215	Febr	Hive 01	Winter bee	2749.92
C	20240215	Febr	Hive 01	Winter bee	8510.87
C	20240215	Febr	Hive 01	Winter bee	2503.63
C	20240215	Febr	Hive 01	Winter bee	4288.77
C	20240215	Febr	Hive 02	Winter bee	6118.35
C	20240215	Febr	Hive 02	Winter bee	5046.15
C	20240215	Febr	Hive 02	Winter bee	3718.41
C	20240215	Febr	Hive 02	Winter bee	1551.81
C	20240215	Febr	Hive 02	Winter bee	4335.06
C	20240215	Febr	Hive 02	Winter bee	1424.03
C	20240215	Febr	Hive 03	Winter bee	15101.4
C	20240215	Febr	Hive 03	Winter bee	4875.79
C	20240215	Febr	Hive 03	Winter bee	115582
C	20240215	Febr	Hive 03	Winter bee	18321.7
C	20240215	Febr	Hive 03	Winter bee	14610.7
C	20240215	Febr	Hive 03	Winter bee	1222.19
C	20240215	Febr	Hive 04	Winter bee	6347.97
C	20240215	Febr	Hive 04	Winter bee	13025.6
C	20240215	Febr	Hive 04	Winter bee	9788.61
C	20240215	Febr	Hive 04	Winter bee	8336.8
C	20240215	Febr	Hive 04	Winter bee	34775
C	20240215	Febr	Hive 04	Winter bee	6746.11
