# Supplementary material for: Pathogen and Hemocyte Dynamics in Three Apiaries Across a Bee Season
Source: Transbound Emerg Dis. 2025 Dec 19;2025:5065424. doi: 10.1155/tbed/5065424 (PMC12717445; doi:10.1155/tbed/5065424)
Supplement: Supplementary file 2 — Supporting Information 2 File 2: This supporting file contains an overview of the viral genomes and their GenBank accession codes. Due to the error rate of nanopore data, erroneous insertions or deletions may persist within genomes, particularly in regions characterized by low coverage, homopolymers, and repeats. A final manual curation is performed to ensure these are removed. The genome is aligned to the closest NCBI reference, and all inserts and deletions are checked and corrected if necessary. [file TBED-2025-5065424-s002.xlsx]

## Sheet: NCBI 
Virus	Barcode sample SRA	GenBank accession numbers	Sample date (YYYYMMDD)	Apiary	Sample
Chronic bee paralysis virus RNA1/RNA2	10007932	PV915612/PV915613	20230530	C	Hemolymph forager
Chronic bee paralysis virus RNA1	10008027	PV915614	20230615	C	Hemolymph forager
Chronic bee paralysis virus RNA1/RNA2	10008030	PV944020/PV944021	20230620	A	Hemolymph forager
Chronic bee paralysis virus RNA1/RNA2	10008243	PV944022/PV944023	20230509	C	Hemolymph forager
Chronic bee paralysis virus RNA1/RNA2	10008685	PV944024/PV944025	20230627	C	Hemolymph forager
Chronic bee paralysis virus RNA1/RNA2	10009110	PV944026/PV944027	20231027	C	Hemolymph diseased bees
Deformed wing virus	10007932	PV944028	20230530	C	Hemolymph forager
Deformed wing virus	10009110	PV944029	20231027	C	Hemolymph diseased bees
Deformed wing virus	10009285	PV944030	20231208	C	Hemolymph dead bees
Hubei partiti-like virus34	10007999	PV944032	20230725	C	Hemolymph nurses
Hubei partiti-like virus34	10008027	PV944034	20230615	C	Hemolymph forager
Hubei partiti-like virus34	10008000	PV944033	20230725	C	Hemolymph forager
Hubei partiti-like virus34	10008028	PV944035	20230615	C	Hemolymph nurses
Hubei partiti-like virus34	10008238	PV944036	20230426	C	Hemolymph forager
Hubei partiti-like virus34	10008242	PV944037	20230509	C	Hemolymph nurses
Hubei partiti-like virus34	10008684	PV944038	20230627	C	Hemolymph nurses
Hubei partiti-like virus34	10008685	PV944039	20230627	C	Hemolymph forager
Hubei partiti-like virus34	10008790	PV944040	20230831	C	Hemolymph nurses
Hubei partiti-like virus34	10008983	PV944041	20230824	C	Hemolymph forager
Hubei partiti-like virus34	10008992	PV944042	20230929	C	Hemolymph nurses
Hubei partiti-like virus34	10009109	PV944043	20231027	C	Hemolymph winter bees
Hubei partiti-like virus34	10009284	PV944044	20231208	C	Hemolymph winter bees
Hubei partiti-like virus34	10009852	PV944045	20240215	C	Hemolymph winter bees
Hubei partiti-like virus34	10007931	PV944031	20230530	C	Hemolymph nurses
Lake Sinai Virus type 3	10008000	PV915601	20230725	C	Hemolymph forager
Lake Sinai Virus type 4	10008245	PV915602	20230510	B	Hemolymph forager
Lake Sinai Virus type 4	10008685	PV915603	20230627	C	Hemolymph forager
Lake Sinai Virus type 4	10008993	PV915604	20230929	C	Hemolymph forager
Lake Sinai Virus type 4	10009110	PV915605	20231027	C	Hemolymph diseased bees
Sacbrood virus	10008000	PV915606	20230725	C	Hemolymph forager
Sacbrood virus	10008025	PV915607	20230614	B	Hemolymph forager
Sacbrood virus	10008685	PV915608	20230627	C	Hemolymph forager
Sacbrood virus	10008687	PV915609	20230628	B	Hemolymph forager
Sacbrood virus	10008694	PV915610	20230710	B	Hemolymph forager
Sacbrood virus	10009109	PV915611	20231027	C	Hemolymph winter bees
