# Supplementary material for: Pathogen and Hemocyte Dynamics in Three Apiaries Across a Bee Season
Source: Transbound Emerg Dis. 2025 Dec 19;2025:5065424. doi: 10.1155/tbed/5065424 (PMC12717445; doi:10.1155/tbed/5065424)
Supplement: Supplementary file 3 — Supporting Information 3 File 3: This supporting information file contains the detailed Nosema sp. counts and qPCR results. [file TBED-2025-5065424-s003.xlsx]

## Sheet: Overview
Apiary	Date	Average spore count Forager	Average spore count One-Day-Old	Average spore count Winter bee		Average copy number Forager	Average copy number One-Day-Old
A	Apr1	8270000				1.06088e+06
A	Apr2	9910000				6.03809e+06
A	May1	24500000				1.09241e+07
A	May2	14800000				1.10474e+07
A	Jun1	6.84e+06	34000			2.16992e+06
A	Jun2	3.83e+06				684622
A	Jul	12600000				2.11051e+06
A	Aug	65000				216794
A	Sept	3.52e+06				885852
A	Oct
A	Dec
A	Febr
Apiary	Date	Average spore count Forager	Average spore count One-Day-Old	Average spore count Winter bee		Average copy number Forager	Average copy number One-Day-Old
B	March	58000				64837.5
B	Apr
B	May1	9090000				9.91208e+06
B	May2	0				15169.4
B	Jun1	191000				402915
B	Jun2
B	Jul	5670000				3.88059e+06
B	Aug		12000			16249.4	45828.6
B	Sept
B	Oct		45000				5774.51
B	Dec
B	Febr
Apiary	Date	Average spore count Forager	Average spore count One-Day-Old	Average spore count Winter bee	Average spore count Dead bee	Average copy number Forager	Average copy number One-Day-Old	Average copy number Winter bee	Average copy number Dead bee
C	Apr		576000				463442
C	May1	3450000				1.6167e+06
C	May2	2340000				888934
C	Jun1	94000				429436
C	Jun2	6000
C	Jul	8960000				3.13626e+06
C	Aug
C	Sept
C	Oct
C	Dec			2250000				553578	1.45081e+06
C	Febr			2800000				1.67219e+06
